# Supplementary material for: A Spatiotemporal Database to Track Human Scrub Typhus Using the VectorMap Application
Source: PLoS Negl Trop Dis. 2015 Dec 17;9(12):e0004161. doi: 10.1371/journal.pntd.0004161 (PMC4683066; doi:10.1371/journal.pntd.0004161)
Supplement: S1 Data — (XLSX) [file pntd.0004161.s001.xlsx]

## Sheet: Sheet1
entry #	Submitter Organization	Submitter Web Site	Submitter Person	Submitter Email	Submitter Address	Date Last Modified	Source author	Source Year	Title	Journal; Vol; Page	Country	State Province	Locality	Verbatim Collecting Date	Host Common Name	Individual Count	Remarks	Associated Parasite	Number Parasite Positive	Date Tested Parasite	ParasiteTestedBy	Parasite Tester Organization	Identification Method For Parasite	Number Specimens Parasite Tested	Remarks About Parasite	Infection Rate	Parasite Identification Confidence	Decimal Latitude	Decimal Longitude	Coordinate Uncertainty In Meters	Geo reference Remarks	GenBank Num
100000001	Viral and Rickettsial Disease Department, Naval Medical Research Center, Silver Spring, MD USA	www.med.navy.mil/sites/NMRC	Kelly, D.J.	kelly.350@osu.edu	503 Robert Grant Avenue, Silver Spring MD 20910 USA	2012-08-15	Sharma P.K. et al.	2009	Scrub typhus in Darjeeling, India: opportunities for simple, practical prevention measures.	Trans R Soc Trop Med Hyg, 103:1153-1158. doi:10.1016/j.trstmh.2009.02.006	India	West Bengal	Kurseong sub-division of Darjeeling district	6/27/1905	Human	122	No data	Orientia tsutsugamushi	62	No data	No data	National Institute of Communicable Diseases, New Delhi, India	IgM >=128 IFA, Clinical features	62	No data	20/100,000	Confirmed	26.881	88.2789	10000	Biogeomancer 1.2.6. cross ref with Google search. Extent estimated. D. Foley, Aug 2012.	No data
100000002	Viral and Rickettsial Disease Department, Naval Medical Research Center, Silver Spring, MD USA	www.med.navy.mil/sites/NMRC	Kelly, D.J.	kelly.350@osu.edu	503 Robert Grant Avenue, Silver Spring MD 20910 USA	2015-03-27	Brown, G.W. et al.	1976	Scrub typhus: a common cause of illness in indigenous populations.	Trans R Soc Trop Med Hyg, 70: 444-448.	Malaysia	Pahang	Mentakab district hospital	March to August 1975	Human	172	Febrile inpatients. Young children largely excluded: 6 "suggestive" not scored.	Orientia tsutsugamushi	34	No data	No data	United States Army Medical Research Unit, Institute for Medical Research, Kuala Lumpur, Malaysia	FA, Tube agglutination Weil-Felix test, Mouse innoculation, Clinical features	34	No data	No data	Confirmed	3.48333	102.35	10000	Biogeomancer 1.2.6: Mentakab (GeoNet Names (NIMA):70416649:populated places); Pahang (GADM:2470:countries, 1st order divisions); Malaysia (GADM:155:countries). Extent estimated. D. Foley, Aug 2012.	No data
100000003	Viral and Rickettsial Disease Department, Naval Medical Research Center, Silver Spring, MD USA	www.med.navy.mil/sites/NMRC	Kelly, D.J.	kelly.350@osu.edu	503 Robert Grant Avenue, Silver Spring MD 20910 USA	2015-03-27	Brown, G.W. et al.	1976	Scrub typhus: a common cause of illness in indigenous populations.	Trans R Soc Trop Med Hyg, 70: 444-448.	Malaysia	Pahang	Bukit Mendi health centre	March to August 1975	Human	317	Outpatients. Young children largely excluded: 15"suggestive" not scored.	Orientia tsutsugamushi	43	No data	No data	United States Army Medical Research Unit, Institute for Medical Research, Kuala Lumpur, Malaysia	FA, Tube agglutination Weil-Felix test, Mouse innoculation, Clinical features	43	No data	No data	Confirmed	3.20222	102.303	10000	Biogeomancer 1.2.6. Extent estimated. D. Foley, Aug 2012.	No data
100000004	Viral and Rickettsial Disease Department, Naval Medical Research Center, Silver Spring, MD USA	www.med.navy.mil/sites/NMRC	Kelly, D.J.	kelly.350@osu.edu	503 Robert Grant Avenue, Silver Spring MD 20910 USA	2015-03-27	Brown, G.W. et al.	1976	Scrub typhus: a common cause of illness in indigenous populations.	Trans R Soc Trop Med Hyg, 70: 444-448.	Malaysia	Negri Sembilan	Kuala Pilah hospital	March to August 1975	Human	512	Febrile inpatients. Young children largely excluded: 19 "suggestive" not scored.	Orientia tsutsugamushi	20	No data	No data	United States Army Medical Research Unit, Institute for Medical Research, Kuala Lumpur, Malaysia	FA, Tube agglutination Weil-Felix test, Mouse innoculation, Clinical features	20	No data	No data	Confirmed	2.73333	102.25	10000	Biogeomancer 1.2.6: Kuala Pilah (GeoNet Names (NIMA):70410296:populated places); Malaysia (GADM:155:countries). Extent estimated. D. Foley, Aug 2012.	No data
100000005	Viral and Rickettsial Disease Department, Naval Medical Research Center, Silver Spring, MD USA	www.med.navy.mil/sites/NMRC	Kelly, D.J.	kelly.350@osu.edu	503 Robert Grant Avenue, Silver Spring MD 20910 USA	2012-08-15	Durand A.M. et al.	2004	Scrub typhus in the Republic of Palau, Micronesia,	Emer Infect Dis, 10: 1838-40.	Palau	No data	Sonsoral Island	Oct 2001 to October 2003	Human	14	Island population is 40. Individual count based on number of cases.	Orientia tsutsugamushi	5	No data	No data	No data	IFA, Clinical features	5	No data	350	Confirmed	5.32444	132.221	7609	Biogeomancer 1.2.6: Sonsoral (GeoNet Names (NIMA):72060790:islands). D. Foley, Aug 2012.	No data
100000006	Viral and Rickettsial Disease Department, Naval Medical Research Center, Silver Spring, MD USA	www.med.navy.mil/sites/NMRC	Kelly, D.J.	kelly.350@osu.edu	503 Robert Grant Avenue, Silver Spring MD 20910 USA	2012-08-15	Durand A.M. et al.	2004	Scrub typhus in the Republic of Palau, Micronesia,	Emer Infect Dis, 10: 1838-40.	Palau	No data	Tobi Island	Oct 2001 to October 2003	Human	1	Island population is 35. Individual count based on number of cases.	Orientia tsutsugamushi	1	No data	No data	No data	IFA, Clinical features	1	No data	28.6	Confirmed	3.00613	131.123	1000	Biogeomancer 1.2.6: Tobi Island (GeoNet Names (NIMA):72060869:islands). Uncertainty adjusted for Island extent. D. Foley, Aug 2012.	No data
100000007	Viral and Rickettsial Disease Department, Naval Medical Research Center, Silver Spring, MD USA	www.med.navy.mil/sites/NMRC	Kelly, D.J.	kelly.350@osu.edu	503 Robert Grant Avenue, Silver Spring MD 20910 USA	2015-04-02	Soliman A. et al.	2005	Serological evidence of rickettsial infection among acute febrile illness patients in Uzbekistan.	In: Program and abstracts of the 54th Annual Meeting of the ASTMH (Washington D.C.). [abstract 236]	Uzbekistan	Samarquand	Samarquand	Oct 2004 to Mar 2005	Human	108	Fever	Orientia tsutsugamushi	7	No data	No data	US Navy Medical Research Unit-3, Cairo	Commerical IgM EIA kit,paired sera	7	No data	No data	Probable	39.83	66.4	105000	First order admin unit. Uncertainty estimated from extent. D. Foley, Aug 2012.	No data
100000008	Viral and Rickettsial Disease Department, Naval Medical Research Center, Silver Spring, MD USA	www.med.navy.mil/sites/NMRC	Kelly, D.J.	kelly.350@osu.edu	503 Robert Grant Avenue, Silver Spring MD 20910 USA	2015-01-22	Faa A.G. et al.	2003	Scrub typhus in the Torres Strait islands of North Queensland, Australia.	Emerg Infect Dis. 9:480-2.	Australia	Queensland	Darnley Island	Mar 2000 to Feb 2001	Human	4	No data	Orientia tsutsugamushi	4	No data	No data	No data	IFA(4-fold)	4	No data	No data	Confirmed	-9.59347	143.771	2000	Georeference and uncertainty from extent in Google Maps. D. Foley, Aug 2012.	No data
100000009	Viral and Rickettsial Disease Department, Naval Medical Research Center, Silver Spring, MD USA	www.med.navy.mil/sites/NMRC	Kelly, D.J.	kelly.350@osu.edu	503 Robert Grant Avenue, Silver Spring MD 20910 USA	2015-01-22	Faa A.G. et al.	2003	Scrub typhus in the Torres Strait islands of North Queensland, Australia.	Emerg Infect Dis. 9:480-2.	Australia	Queensland	Darnley Island	Mar 2000 to Feb 2001	Human	4	No data	Orientia tsutsugamushi	4	No data	No data	No data	No data	4	No data	No data	Probable	-9.59347	143.771	2000	Georeference and uncertainty from extent in Google Maps. D. Foley, Aug 2012.	No data
100000010	Viral and Rickettsial Disease Department, Naval Medical Research Center, Silver Spring, MD USA	www.med.navy.mil/sites/NMRC	Kelly, D.J.	kelly.350@osu.edu	503 Robert Grant Avenue, Silver Spring MD 20910 USA	2015-01-22	Faa A.G. et al.	2003	Scrub typhus in the Torres Strait islands of North Queensland, Australia.	Emerg Infect Dis. 9:480-2.	Australia	Queensland	Murray Island	May 2000	Human	1	Fever, eschar	Orientia tsutsugamushi	1	No data	No data	No data	IFA(4-fold)	1	No data	No data	Confirmed	-9.91622	144.051	1500	Georeference and uncertainty from extent in Google Maps. D. Foley, Aug 2012.	No data
100000011	Viral and Rickettsial Disease Department, Naval Medical Research Center, Silver Spring, MD USA	www.med.navy.mil/sites/NMRC	Kelly, D.J.	kelly.350@osu.edu	503 Robert Grant Avenue, Silver Spring MD 20910 USA	2015-01-31	Ghorbani R.P. et al	1997	A case of scrub typhus probably acquired in Africa.	Clin Infect Dis. 25:1473-4.	Cameroon	No data	No data	6/19/1905	Human	1	Fever, eschar	Orientia tsutsugamushi	1	No data	No data	No data	IFA(4-fold rise in titer) PCR negative	No data	No data	No data	Confirmed	6.83917	13.1396	600000	Georeference and uncertainty from extent in Google Maps. D. Foley, Aug 2012.	No data
100000012	Viral and Rickettsial Disease Department, Naval Medical Research Center, Silver Spring, MD USA	www.med.navy.mil/sites/NMRC	Kelly, D.J.	kelly.350@osu.edu	503 Robert Grant Avenue, Silver Spring MD 20910 USA	2015-04-01	Silpapojakul, et al.	2004	Paediatric scrub typhus in Thailand: a study of 73 confirmed cases.	Trans Roy Soc Trop Med Hyg. 98:354-9.	Thailand	Songkhla	Hat-Yai	April 1985:May 2002	Human	73	Children:3-14 yo: 7% = eschar: 100% fever[table 3]	Orientia tsutsugamushi	67	No data	Silpapojakul	Hat-Yai Hospital laboratory	IFA or IP(4-fold)or >= 400	67	No data	No data	Probable	6.97346	100.421	30000	Georeference and uncertainty from extent in Google Maps. D. Foley, Aug 2012.	No data
100000013	Viral and Rickettsial Disease Department, Naval Medical Research Center, Silver Spring, MD USA	www.med.navy.mil/sites/NMRC	Kelly, D.J.	kelly.350@osu.edu	503 Robert Grant Avenue, Silver Spring MD 20910 USA	2015-05-09	Sonthayanon P et al.	2006	Rapid diagnosis of scrub typhus in rural Thailand using polymerase chain reaction.	Am J Trop Med Hyg. 75:1099-1102.	Thailand	Udon Thani Province	Udon Thani	Oct 2000: Dec 2001	Human	722	> 15 yo: 6% = eschar: 3.8% died	Orientia tsutsugamushi	156	No data	No data	Siriraj Hospital Laboratory, Mahidol University, Bangkok	IFAM >= 400 or 4-fold IgM or IgG or IgG >= 800	156	No data	No data	Confirmed	17.4057	102.799	120000	Georeference and uncertainty from extent in Google Maps. D. Foley, Aug 2012.	No data
100000014	Viral and Rickettsial Disease Department, Naval Medical Research Center, Silver Spring, MD USA	www.med.navy.mil/sites/NMRC	Kelly, D.J.	kelly.350@osu.edu	503 Robert Grant Avenue, Silver Spring MD 20910 USA	2012-08-15	Richards AL et al.	1997	Seroepidemiologic evidence for murine and scrub typhus in Malang, Indonesia.	Am J Trop Med Hyg. 57:91-5.	Indonesia	Java	Malang	August -September 1994	Human	464	Serosurvey, 3 sites near Malang, (pop. 700K)	Orientia tsutsugamushi	6	No data	Richards	No data	IgG ELISA >= 400	6	No data	No data	Serosurvey	-7.9705	112.631	7000	Georeference and uncertainty from extent in Google Maps. D. Foley, Aug 2012.	No data
100000015	Viral and Rickettsial Disease Department, Naval Medical Research Center, Silver Spring, MD USA	www.med.navy.mil/sites/NMRC	Kelly, D.J.	kelly.350@osu.edu	503 Robert Grant Avenue, Silver Spring MD 20910 USA	2015-01-31	Mathai E, et al.	2003	Outbreak of scrub typhus in Southern India during the cooler months.	Ann NY Acad Sci. 990:359-64.	India	Tamil Nadu	Vellore	October 2001:February 2002	Human	300	Retrospective: 27/28 IFA confirm:16-65 yo mean 38.9:100% febrile:11.1% mortality	Orientia tsutsugamushi	27	No data	Raoult	Unite des Rickettsies Marseille, France	IgG IFA (4-fold) or >= 128/IgM >=64	27	No data	No data	Confirmed	12.9032	79.1215	10000	Georeference and uncertainty from extent in Google Maps. D. Foley, Aug 2012.	No data
100000016	Viral and Rickettsial Disease Department, Naval Medical Research Center, Silver Spring, MD USA	www.med.navy.mil/sites/NMRC	Kelly, D.J.	kelly.350@osu.edu	503 Robert Grant Avenue, Silver Spring MD 20910 USA	2015-01-31	Mahajan S, et al.	2006	Scrub typhus in Himalayas.	Emer Infect Dis. 12:1590-2.	India	Himachal Pradesh	Shimla	July 2004:October 2004	Human	14	Retrospective:IFA G/M Confirmed:100% fever: eschar 9.5%: 3 cases fatal,14%overall	Orientia tsutsugamushi	3	No data	No data	Indira Ghandi Medical College, Shimla	IgG >= 128 and IgM >= 64: or PCR Positive	3	No data	No data	Confirmed	31.0925	77.1745	7000	Georeference and uncertainty from extent in Google Maps. D. Foley, Aug 2012.	No data
100000017	Viral and Rickettsial Disease Department, Naval Medical Research Center, Silver Spring, MD USA	www.med.navy.mil/sites/NMRC	Kelly, D.J.	kelly.350@osu.edu	503 Robert Grant Avenue, Silver Spring MD 20910 USA	2015-01-31	Mahajan S, et al.	2006	Scrub typhus in Himalayas.	Emer Infect Dis. 12:1590-2.	India	Himachal Pradesh	Shimla	July 2004:October 2004	Human	7	Retrospective:IFA G Probable:100% fever: eschar 9.5%:	Orientia tsutsugamushi	18	No data	No data	Indira Ghandi Medical College, Shimla	IgG >= 128	18	No data	No data	Probable	31.0925	77.1745	7000	Georeference and uncertainty from extent in Google Maps. D. Foley, Aug 2012.	No data
100000018	Viral and Rickettsial Disease Department, Naval Medical Research Center, Silver Spring, MD USA	www.med.navy.mil/sites/NMRC	Kelly, D.J.	kelly.350@osu.edu	503 Robert Grant Avenue, Silver Spring MD 20910 USA	2012-08-15	Ogawa M et al.	2002	Scrub typhus in Japan: epidemiology and clinical features of cases reported in 1998.	Am J Trop Med Hyg. 67:162-5.	Japan	Honshu	Kanto	1998	Human	87	Retrospective:survey of reports:seasonal peaks November & May:462 cases reported:eschar in 87%:fever 98%	Orientia tsutsugamushi	87	No data	No data	Asso of Publich Health Labs/National Inst of Infect Dis, Japan	Serologic (408) and clinical symptomtology (54)	No data	No data	No data	Probable	36.2	139.7	160000	Georef and uncertainty estimated in ArcMap with admin layer after consulting Wikipedia and Fig. 1 in article. D. Foley, Aug 2012.	No data
100000019	Viral and Rickettsial Disease Department, Naval Medical Research Center, Silver Spring, MD USA	www.med.navy.mil/sites/NMRC	Kelly, D.J.	kelly.350@osu.edu	503 Robert Grant Avenue, Silver Spring MD 20910 USA	2012-08-15	Ogawa M et al.	2002	Scrub typhus in Japan: epidemiology and clinical features of cases reported in 1998.	Am J Trop Med Hyg. 67:162-5.	Japan	Honshu	Tohoku-Hokuriku	1998	Human	123	Retrospective:survey of reports:seasonal peaks November & May:462 cases reported:eschar in 87%:fever 98%	Orientia tsutsugamushi	123	No data	No data	Asso of Publich Health Labs/National Inst of Infect Dis, Japan	Serologic (408) and clinical symptomtology (54)	No data	No data	No data	Probable	37.74	140	420000	Georef and uncertainty estimated in ArcMap with admin layer after consulting Wikipedia and Fig. 1 in article. Tohoku plus part of Chubu. D. Foley, Aug 2012.	No data
100000020	Viral and Rickettsial Disease Department, Naval Medical Research Center, Silver Spring, MD USA	www.med.navy.mil/sites/NMRC	Kelly, D.J.	kelly.350@osu.edu	503 Robert Grant Avenue, Silver Spring MD 20910 USA	2012-08-15	Ogawa M et al.	2002	Scrub typhus in Japan: epidemiology and clinical features of cases reported in 1998.	Am J Trop Med Hyg. 67:162-5.	Japan	Kyushu	Kyushu	1998	Human	234	Retrospective:survey of reports:seasonal peaks November & May:462 cases reported:eschar in 87%:fever 98%	Orientia tsutsugamushi	234	No data	No data	Asso of Publich Health Labs/National Inst of Infect Dis, Japan	Serologic (408) and clinical symptomtology (54)	No data	No data	No data	Probable	32.4	130.8	180000	Georef and uncertainty estimated in ArcMap with admin layer after consulting Wikipedia and Fig. 1 in article. D. Foley, Aug 2012.	No data
100000021	Viral and Rickettsial Disease Department, Naval Medical Research Center, Silver Spring, MD USA	www.med.navy.mil/sites/NMRC	Kelly, D.J.	kelly.350@osu.edu	503 Robert Grant Avenue, Silver Spring MD 20910 USA	2012-08-15	Ogawa M et al.	2002	Scrub typhus in Japan: epidemiology and clinical features of cases reported in 1998.	Am J Trop Med Hyg. 67:162-5.	Japan	Honshu	Chugoku	1998	Human	12	Retrospective:survey of reports:seasonal peaks November & May:462 cases reported:eschar in 87%:fever 98%	Orientia tsutsugamushi	12	No data	No data	Asso of Publich Health Labs/National Inst of Infect Dis, Japan	Serologic (408) and clinical symptomtology (54)	No data	No data	No data	Probable	34.813	132.647	190000	Georef and uncertainty estimated in ArcMap with admin layer after consulting Wikipedia and Fig. 1 in article. D. Foley, Aug 2012.	No data
100000022	Viral and Rickettsial Disease Department, Naval Medical Research Center, Silver Spring, MD USA	www.med.navy.mil/sites/NMRC	Kelly, D.J.	kelly.350@osu.edu	503 Robert Grant Avenue, Silver Spring MD 20910 USA	2012-08-15	Ogawa M et al.	2002	Scrub typhus in Japan: epidemiology and clinical features of cases reported in 1998.	Am J Trop Med Hyg. 67:162-5.	Japan	Honshu	Kinki	1998	Human	4	Retrospective:survey of reports:seasonal peaks November & May:462 cases reported:eschar in 87%:fever 98%	Orientia tsutsugamushi	4	No data	No data	Asso of Publich Health Labs/National Inst of Infect Dis, Japan	Serologic (408) and clinical symptomtology (54)	No data	No data	No data	Probable	34.727	135.745	150000	Georef and uncertainty estimated in ArcMap with admin layer after consulting Wikipedia and Fig. 1 in article. Kinki = Kansai. D. Foley, Aug 2012.	No data
100000023	Viral and Rickettsial Disease Department, Naval Medical Research Center, Silver Spring, MD USA	www.med.navy.mil/sites/NMRC	Kelly, D.J.	kelly.350@osu.edu	503 Robert Grant Avenue, Silver Spring MD 20910 USA	2012-08-15	Ogawa M et al.	2002	Scrub typhus in Japan: epidemiology and clinical features of cases reported in 1998.	Am J Trop Med Hyg. 67:162-5.	Japan	Honshu	Tokai-Koshin	1998	Human	1	Retrospective:survey of reports:seasonal peaks November & May:462 cases reported:eschar in 87%:fever 98%	Orientia tsutsugamushi	1	No data	No data	Asso of Publich Health Labs/National Inst of Infect Dis, Japan	Serologic (408) and clinical symptomtology (54)	No data	No data	No data	Probable	35.769	137.93	150000	Georef and uncertainty estimated in ArcMap with admin layer after consulting Wikipedia and Fig. 1 in article. Part of Chubu. D. Foley, Aug 2012.	No data
100000024	Viral and Rickettsial Disease Department, Naval Medical Research Center, Silver Spring, MD USA	www.med.navy.mil/sites/NMRC	Kelly, D.J.	kelly.350@osu.edu	503 Robert Grant Avenue, Silver Spring MD 20910 USA	2012-08-15	Ogawa M et al.	2002	Scrub typhus in Japan: epidemiology and clinical features of cases reported in 1998.	Am J Trop Med Hyg. 67:162-5.	Japan	Honshu	Shikoku	1998	Human	1	Retrospective:survey of reports:seasonal peaks November & May:462 cases reported:eschar in 87%:fever 98%	Orientia tsutsugamushi	1	No data	No data	Asso of Publich Health Labs/National Inst of Infect Dis, Japan	Serologic (408) and clinical symptomtology (54)	No data	No data	No data	Probable	33.8	133.433	125000	Georef and uncertainty estimated in ArcMap with admin layer after consulting Wikipedia and Fig. 1 in article. D. Foley, Aug 2012.	No data
100000025	Viral and Rickettsial Disease Department, Naval Medical Research Center, Silver Spring, MD USA	www.med.navy.mil/sites/NMRC	Kelly, D.J.	kelly.350@osu.edu	503 Robert Grant Avenue, Silver Spring MD 20910 USA	2015-03-31	Bourgeois AL, et al.	1977	Epidemiological and serological study of scrub typhus among Chinese military in the Pescadores Islands of Taiwan.	Trans Roy Soc Trop Med Hyg. 71:338-42.	TAIWAN, PROVINCE OF CHINA	Taiwan	Penghu Island:Ma Kung City-Hushi	May - November 1975	Human	41	Retrospective:69 cases diagnosed:1 case fatal:100% eschar: 100% fever:peak season is April-November:	Orientia tsutsugamushi	36	No data	Bourgeois	Naval Medical Research Unit #2,Taipei, Taiwan, China	Paired sera,IFA(WG) >=160 or murine isolation	36	No data	No data	Confirmed	23.5835	119.666	5000	Georeference and uncertainty from extent in Google Maps. D. Foley, Aug 2012.	No data
100000026	Viral and Rickettsial Disease Department, Naval Medical Research Center, Silver Spring, MD USA	www.med.navy.mil/sites/NMRC	Kelly, D.J.	kelly.350@osu.edu	503 Robert Grant Avenue, Silver Spring MD 20910 USA	2015-03-31	Bourgeois AL, et al.	1977	Epidemiological and serological study of scrub typhus among Chinese military in the Pescadores Islands of Taiwan.	Trans Roy Soc Trop Med Hyg. 71:338-42.	TAIWAN, PROVINCE OF CHINA	Taiwan	Penghu Island:Ma Kung City-Hushi	May - November 1975	Human	19	Retrospective:69 cases diagnosed:1 case fatal:100% eschar: 100% fever:peak season is April-November:	Orientia tsutsugamushi	11	No data	Bourgeois	Naval Medical Research Unit #2,Taipei, Taiwan, China	Single serum IFA (WG) >= 160	11	No data	No data	Probable	23.5835	119.666	5000	Georeference and uncertainty from extent in Google Maps. D. Foley, Aug 2012.	No data
100000029	Viral and Rickettsial Disease Department, Naval Medical Research Center, Silver Spring, MD USA	www.med.navy.mil/sites/NMRC	Kelly, D.J.	kelly.350@osu.edu	503 Robert Grant Avenue, Silver Spring MD 20910 USA	2015-03-29	Lewis MD, et al.	2003	Scrub typhus reemergence in the Maldives.	Emerg Inf Dis. 9:1838-41.	Maldives	Gaafu Dhaalu Atoll	Gadhdhoo Island	May 28 2002:April 27 2003	Human	57	Retrospective:57 probable + confirmed cases:3 fatal:1,719 island pop.: 2 of 4 patients PCR +	Orientia tsutsugamushi	2	No data	J Jones	Armed Forces Res Inst Med Sci-Bangkok, Thailand	PCR	2	No data	No data	Confirmed	1.82111	73.4517	1000	Georeference and uncertainty from extent in Google Maps. D. Foley, Aug 2012.	No data
100000031	Viral and Rickettsial Disease Department, Naval Medical Research Center, Silver Spring, MD USA	www.med.navy.mil/sites/NMRC	Kelly, D.J.	kelly.350@osu.edu	503 Robert Grant Avenue, Silver Spring MD 20910 USA	2015-03-30	Blacksell SD, et al.	2007	Serological and blood culture investigations of Nepalese fever patients.	Trans Roy Soc Trop Med Hyg. 101:686-90.	Nepal	Kathmandu	Kathmandu: Patients drawn from Dhulikhel Hospital and satellite clinics within 20-50km of the Kathmandu Valley	July 2002:June 2004	Human	103	Retrospective:103 fever patients:18 Probable + 5 confirmed cases	Orientia tsutsugamushi	5	No data	No data	No data	IFA(M) or (G) 4-fold = confirmed	5	No data	No data	Confirmed	27.6168	85.548	60000	Georeference and uncertainty from extent in Google Maps. D. Foley, Aug 2012.	No data
100000032	Viral and Rickettsial Disease Department, Naval Medical Research Center, Silver Spring, MD USA	www.med.navy.mil/sites/NMRC	Kelly, D.J.	kelly.350@osu.edu	503 Robert Grant Avenue, Silver Spring MD 20910 USA	2015-03-30	Blacksell SD, et al.	2007	Serological and blood culture investigations of Nepalese fever patients.	Trans Roy Soc Trop Med Hyg. 101:686-90.	Nepal	Kathmandu	Kathmandu: Patients drawn from Dhulikhel Hospital and satellite clinics within 20-50km of the Kathmandu Valley	July 2002:June 2004	Human	103	Retrospective:103 fever patients	Orientia tsutsugamushi	18	No data	No data	No data	IFA(M) >= 400 or (G) >= 1600 probable	18	No data	No data	Probable	27.6168	85.548	60000	Georeference and uncertainty from extent in Google Maps. D. Foley, Aug 2012.	No data
100000033	Viral and Rickettsial Disease Department, Naval Medical Research Center, Silver Spring, MD USA	www.med.navy.mil/sites/NMRC	Kelly, D.J.	kelly.350@osu.edu	503 Robert Grant Avenue, Silver Spring MD 20910 USA	2015-03-25	Lee SH, et al.	2006	Usefulness of eschar PCR for diagnosis of scrub typhus.	J Clin Microbiol. 44:1169-71.	KOREA, REPUBLIC OF	South Jeolla Province	Gwangju City	2005	Human	1	Case report: PCR of eschar: 7 y.o. with eschar, fever, rash:	Orientia tsutsugamushi	1	No data	No data	Chosun University Hospital Laboratory, Gwangju City, Korea	nested PCR 56kDa gene	1	No data	No data	Confirmed	35.1615	126.853	10000	Georeference and uncertainty from extent in Google Maps. D. Foley, Aug 2012.	No data
100000034	Viral and Rickettsial Disease Department, Naval Medical Research Center, Silver Spring, MD USA	www.med.navy.mil/sites/NMRC	Kelly, D.J.	kelly.350@osu.edu	503 Robert Grant Avenue, Silver Spring MD 20910 USA	2015-01-31	Issac R, et al.	2004	Scrub typhus: prevalence and diagnostic issues in rural Southern India.	Clin Infect Dis. 29:1395-6.	India	Tamil Nadu	Vellore District	15 October 2002:January 2003	Human	33	Retrospective:33 undiagnosed fever cases:8 "confirmed" ST: 0 eschar:100,000 population served[32/yr/100K]	Orientia tsutsugamushi	8	No data	No data	Christian Medical College and Hospital Laboratory, Vellore	IgG IgM ELISA, 56kDa recombinant(PanBio)	8	No data	No data	Probable	12.9055	79.048	60000	Georeference and uncertainty from extent in Google Maps. D. Foley, Aug 2012.	No data
100000035	Viral and Rickettsial Disease Department, Naval Medical Research Center, Silver Spring, MD USA	www.med.navy.mil/sites/NMRC	Kelly, D.J.	kelly.350@osu.edu	503 Robert Grant Avenue, Silver Spring MD 20910 USA	2015-04-01	Parola P., et al.	2003	Emerging rikettsioses of the Thai-Myanmar Border.	Emer Infect Dis. 9:592-9.	Thailand	Kanchanaburi	Sangkhlaburi	June 1999:February 2002	Human	46	Prospective:46 undiagnosed fevercases:3 confirmed ST:1 w. eschar	Orientia tsutsugamushi	2	No data	No data	Unite des Rickettsies, Marseille, France	IgG >=128/IgM>=64:4-fold rise	2	No data	No data	Confirmed	15.1636	98.4979	60000	Georeference and uncertainty from extent in Google Maps. D. Foley, Aug 2012.	No data
100000036	Viral and Rickettsial Disease Department, Naval Medical Research Center, Silver Spring, MD USA	www.med.navy.mil/sites/NMRC	Kelly, D.J.	kelly.350@osu.edu	503 Robert Grant Avenue, Silver Spring MD 20910 USA	2015-04-02	Berman S et al.	1973	Scrub typhus in South Vietnam: a study of 87 cases.	Ann Int Med. 79:26-30.	Vietnam	5 N provinces, S Vietnam	No data	1967:1969	Human	1650	Prospective: 87 confirmed cases: 22 probable cases: eschar in 36/74(46%):fever 100%:	Orientia tsutsugamushi	87	No data	No data	Naval Medical Research Unit #2,Taipei, Taiwan, China	IFA: 4-fold rise or mouse isolation of O. tsutsugamushi	87	No data	No data	Confirmed	15.945	108.17	180000	Georeference and uncertainty from extent in ArcMap with GADM layer after consulting Wikipedia for I Corps tactical zone (South Vietnam). D. Foley, Aug 2012.	No data
100000037	Viral and Rickettsial Disease Department, Naval Medical Research Center, Silver Spring, MD USA	www.med.navy.mil/sites/NMRC	Kelly, D.J.	kelly.350@osu.edu	503 Robert Grant Avenue, Silver Spring MD 20910 USA	2015-03-31	Hsu TC, et al.	1985	Scrub typhus: Lan-yu Island.	Epidemiol Bull Republic of China. 1:86-88.	TAIWAN, PROVINCE OF CHINA	Taiwan	Lan-Yu (Orchid) Island	15 June and 15 July 1985	Human	2	Case Report: both had eschar: 1 case confirmed, 1 case probable (single serum)	Orientia tsutsugamushi	1	No data	No data	Taiwan Provincial Institute of Infectious Diseases, Taipi,Taiwan	IFA: 4-fold rise	1	No data	No data	Confirmed	22.047	121.548	5000	Georeference and uncertainty from extent in Google Maps. D. Foley, Aug 2012.	No data
100000038	Viral and Rickettsial Disease Department, Naval Medical Research Center, Silver Spring, MD USA	www.med.navy.mil/sites/NMRC	Kelly, D.J.	kelly.350@osu.edu	503 Robert Grant Avenue, Silver Spring MD 20910 USA	2015-01-22	McBride WJH, et al.	1999	Scrub tyhus in north Queensland.	Med J Aust. 170:318-20.	Australia	Queensland	Cowley Beach Training Area	August 1996	Human	1	Case report: no eschar	Orientia tsutsugamushi	No data	No data	No data	Queensland Reference Lab for Rickettsial Diseases	IFA: 4-fold rise	1	No data	No data	Confirmed	-17.652	146.121	5000	Georeference and uncertainty from extent in Google Maps. D. Foley, Aug 2012.	No data
100000039	Viral and Rickettsial Disease Department, Naval Medical Research Center, Silver Spring, MD USA	www.med.navy.mil/sites/NMRC	Kelly, D.J.	kelly.350@osu.edu	503 Robert Grant Avenue, Silver Spring MD 20910 USA	2015-01-22	McBride WJH, et al.	1999	Scrub tyhus in north Queensland.	Med J Aust. 170:318-20.	Australia	Queensland	Cowley Beach Training Area	March 1996	Human	4	Retrospective: outbreak(1): 1 had eschar: 4 confirmed	Orientia tsutsugamushi	No data	No data	No data	Queensland Reference Lab for Rickettsial Diseases	IFA: 4-fold rise	4	No data	No data	Confirmed	-17.652	146.121	5000	Georeference and uncertainty from extent in Google Maps. D. Foley, Aug 2012.	No data
100000040	Viral and Rickettsial Disease Department, Naval Medical Research Center, Silver Spring, MD USA	www.med.navy.mil/sites/NMRC	Kelly, D.J.	kelly.350@osu.edu	503 Robert Grant Avenue, Silver Spring MD 20910 USA	2015-05-09	McBride WJH, et al.	1999	Scrub tyhus in north Queensland.	Med J Aust. 170:318-20.	Australia	Queensland	Cowley Beach Training Area	March 1996	Human	2	Retrospective: outbrea(1)k: 1 had eschar: 2 probable	Orientia tsutsugamushi	No data	No data	No data	Queensland Reference Lab for Rickettsial Diseases	IFA >=64; symptomatic	2	No data	No data	Probable	-17.652	146.121	5000	Georeference and uncertainty from extent in Google Maps. D. Foley, Aug 2012.	No data
100000041	Viral and Rickettsial Disease Department, Naval Medical Research Center, Silver Spring, MD USA	www.med.navy.mil/sites/NMRC	Kelly, D.J.	kelly.350@osu.edu	503 Robert Grant Avenue, Silver Spring MD 20910 USA	2015-01-22	McBride WJH, et al.	1999	Scrub tyhus in north Queensland.	Med J Aust. 170:318-20.	Australia	Queensland	Cowley Beach Training Area	March 1997	Human	118	Retrospective: outbreak(2): 7 had eschar: 11 confirmed	Orientia tsutsugamushi	No data	No data	No data	Queensland Reference Lab for Rickettsial Diseases	IFA: 4-fold rise	11	No data	No data	Confirmed	-17.652	146.121	5000	Georeference and uncertainty from extent in Google Maps. D. Foley, Aug 2012.	No data
100000042	Viral and Rickettsial Disease Department, Naval Medical Research Center, Silver Spring, MD USA	www.med.navy.mil/sites/NMRC	Kelly, D.J.	kelly.350@osu.edu	503 Robert Grant Avenue, Silver Spring MD 20910 USA	2015-01-22	McBride WJH, et al.	1999	Scrub tyhus in north Queensland.	Med J Aust. 170:318-20.	Australia	Queensland	north Queensland(see map)	September 1994:September 1998	Human	41	Retrospective summary QRLRD	Orientia tsutsugamushi	No data	No data	No data	Queensland Reference Lab for Rickettsial Diseases	IFA: 4-fold rise	23	No data	No data	Confirmed	-16.7414	145.654	150000	Georeference and uncertainty from extent in Google Maps. D. Foley, Aug 2012.	No data
100000043	Viral and Rickettsial Disease Department, Naval Medical Research Center, Silver Spring, MD USA	www.med.navy.mil/sites/NMRC	Kelly, D.J.	kelly.350@osu.edu	503 Robert Grant Avenue, Silver Spring MD 20910 USA	2015-01-22	McBride WJH, et al.	1999	Scrub tyhus in north Queensland.	Med J Aust. 170:318-20.	Australia	Queensland	north Queensland(see map)	September 1994:September 1998	Human	No data	Retrospective summary QRLRD	Orientia tsutsugamushi	No data	No data	No data	Queensland Reference Lab for Rickettsial Diseases	IFA >= 256	18	No data	No data	Probable	-16.7414	145.654	150000	Georeference and uncertainty from extent in Google Maps. D. Foley, Aug 2012.	No data
100000044	Viral and Rickettsial Disease Department, Naval Medical Research Center, Silver Spring, MD USA	www.med.navy.mil/sites/NMRC	Kelly, D.J.	kelly.350@osu.edu	503 Robert Grant Avenue, Silver Spring MD 20910 USA	2015-01-22	McBride WJH, et al.	1999	Scrub tyhus in north Queensland.	Med J Aust. 170:318-20.	Australia	Queensland	north Queensland(see map)	1995:1997	Human	25	Retrospective summary VIDRL	Orientia tsutsugamushi	No data	No data	No data	Victorian Infectious Reference Laboratory, Geelong, Victoria	IFA: 4-fold rise	7	No data	No data	Confirmed	-16.7414	145.654	150000	Georeference and uncertainty from extent in Google Maps. D. Foley, Aug 2012.	No data
100000045	Viral and Rickettsial Disease Department, Naval Medical Research Center, Silver Spring, MD USA	www.med.navy.mil/sites/NMRC	Kelly, D.J.	kelly.350@osu.edu	503 Robert Grant Avenue, Silver Spring MD 20910 USA	2015-01-22	McBride WJH, et al.	1999	Scrub tyhus in north Queensland.	Med J Aust. 170:318-20.	Australia	Queensland	north Queensland(see map)	1995:1997	Human	No data	Retrospective summary VIDRL	Orientia tsutsugamushi	No data	No data	No data	Victorian Infectious Reference Laboratory, Geelong, Victoria	IgM or IgG IFA >= 256	16	No data	No data	Probable	-16.7414	145.654	150000	Georeference and uncertainty from extent in Google Maps. D. Foley, Aug 2012.	No data
100000046	Viral and Rickettsial Disease Department, Naval Medical Research Center, Silver Spring, MD USA	www.med.navy.mil/sites/NMRC	Kelly, D.J.	kelly.350@osu.edu	503 Robert Grant Avenue, Silver Spring MD 20910 USA	2014-02-05	Balcells ME, et al.	2011	Endemic scrub typhus-like illness, Chili.	Emer Infect Dis. 17:1659-63.	Chile	Chiloe Province	Chiloe Island (southern)	January 2006	Human	1	Case report: eschar	Orientia tsutsugamushi	1	No data	A Richards	Naval Medical Research Center, Silver Spring, MD USA	IgG ELISA 4-fold rise: PCR 16SrRNA,	1	No data	No data	Confirmed	-43.0207	-73.905	40000	Georeference and uncertainty from extent in Google Maps. D. Foley, Aug 2012.	No data
100000047	Viral and Rickettsial Disease Department, Naval Medical Research Center, Silver Spring, MD USA	www.med.navy.mil/sites/NMRC	Kelly, D.J.	kelly.350@osu.edu	503 Robert Grant Avenue, Silver Spring MD 20910 USA	2012-08-15	Izzard L, et al.	2010	Isolation of a novel Orientia species (O. chuto sp. nov.) from a patient infected in Dubai.	J Clin Microbiol. 48:4404-9.	United Arab Emirates	Dubai	Dubai	July 2006	Human	1	Case report: eschar	Orientia tsutsugamushi	1	No data	Izzard	Australian Rickettsial Reference Laboratory, Victoria, Australia	WG IFA: 4-fold rise:culture isolation:PCR 16SrRNA, 56kDa	No data	No data	No data	Confirmed	25.1241	55.2118	30000	Georeference and uncertainty from extent in Google Maps. D. Foley, Aug 2012.	No data
100000048	Viral and Rickettsial Disease Department, Naval Medical Research Center, Silver Spring, MD USA	www.med.navy.mil/sites/NMRC	Kelly, D.J.	kelly.350@osu.edu	503 Robert Grant Avenue, Silver Spring MD 20910 USA	2015-04-06	Zhang S, et al.	2010	Scrub typhus in previously unrecognized areas of endemicity in China.	J Clin Microbiol. 48:1241-4.	China	Anhui Province	Fuyang City	26 September:1 November 2008	Human	36	Retrospective summary:104 diagnosed probable + confirmed: 100% febrile: 67% eschar: 59% rash	Orientia tsutsugamushi	36	No data	No data	No data	PCR 56kDa nested:IgM >= 32 or IgG >= 64 IFA	No data	No data	No data	Confirmed	32.9	115.817	7000	Spatial uncertainty estimated based on extent. Geonames: Fuyang, China » Anhui Sheng, populated place, GeoNameId : 1810845. D. Foley May 2013	No data
100000049	Viral and Rickettsial Disease Department, Naval Medical Research Center, Silver Spring, MD USA	www.med.navy.mil/sites/NMRC	Kelly, D.J.	kelly.350@osu.edu	503 Robert Grant Avenue, Silver Spring MD 20910 USA	2015-04-06	Zhang S, et al.	2010	Scrub typhus in previously unrecognized areas of endemicity in China.	J Clin Microbiol. 48:1241-4.	China	Anhui Province	Fuyang City	27 September:1 November 2008	Human	68	Retrospective summary:104 diagnosed probable + confirmed: 100% febrile: 67% eschar: 59% rash	Orientia tsutsugamushi	68	No data	No data	No data	IgM >= 32 or IgG >= 64 IFA	No data	No data	No data	Probable	32.9	115.817	7000	Spatial uncertainty estimated based on extent. Geonames: Fuyang, China » Anhui Sheng, populated place, GeoNameId : 1810845. D. Foley May 2013	No data
100000050	Viral and Rickettsial Disease Department, Naval Medical Research Center, Silver Spring, MD USA	www.med.navy.mil/sites/NMRC	Kelly, D.J.	kelly.350@osu.edu	503 Robert Grant Avenue, Silver Spring MD 20910 USA	2012-09-04	Punjabi N, et al.	2012	Etiology of acute, non-malaria, febrile illnesses in Jayapura, northeastern Papua, Indonesia.	Am J Trop Med Hyg. 86:46-51.	Indonesia	Papua	Jayapura Provincial Hospital that serves Jayapura city, Abepura, Sentani and surrounding countryside.	November 1997:February 2000	Human	226	Prospective, non-malaria fever study:n=236 [including malaria]	Orientia tsutsugamushi	7	No data	No data	US Naval Medical Research Unit-2 Jakarta, Indonesia	IgM IgG ELISA 4-fold rise	226	No data	No data	Probable	-2.5359	140.706	60000	Georeference from Google Maps and uncertainty from furtherest extent of patient catchment area (Jayapura to Arso). D. Foley, Sep 2012.	No data
100000051	Viral and Rickettsial Disease Department, Naval Medical Research Center, Silver Spring, MD USA	www.med.navy.mil/sites/NMRC	Kelly, D.J.	kelly.350@osu.edu	503 Robert Grant Avenue, Silver Spring MD 20910 USA	2015-03-31	Angelakis E, et al.	2012	Short report: detection of rickettsioses and Q fever in Sri Lanka.	Am J Trop Med Hyg. 86:711-2.	Sri Lanka	Southern Province	Matara District General Hospital	March 2009: September 2009	Human	178	Retrospective fever study with eschar (8, 30%) or rash 3 (12%): 14% fevers diagnosed as scrub typhus	Orientia tsutsugamushi	20	No data	No data	General District Hospital, Matara, Sri Lanka	IgM IgG IFA single IgG >=128	20	No data	No data	Probable	5.94945	80.5354	160000	Georeference for Matara from Google Maps and uncertainty based on extent of Southern Province. D. Foley, Sep 2012.	No data
100000052	Viral and Rickettsial Disease Department, Naval Medical Research Center, Silver Spring, MD USA	www.med.navy.mil/sites/NMRC	Kelly, D.J.	kelly.350@osu.edu	503 Robert Grant Avenue, Silver Spring MD 20910 USA	2012-09-04	Tseng C, et al.	2012	Acute respiratory distress syndrome following scrub typhus: a case report.	J Am Acad Nurse Practitioners, 24: 160-5.	TAIWAN, PROVINCE OF CHINA	Taiwan	Mountains of Taitung County	2009 estimated	Human	1	Case report: maculopapular rash	Orientia tsutsugamushi	1	No data	No data	Center for Disease Control, Taiwan	IgG IgM IFA 4-fold rise	1	No data	No data	Confirmed	22.8836	121.048	50000	GeoNameId : 1668292, Taitung, second-order administrative division. Uncertainty estimated from extent of county in GoogleMaps, D. Foley Sep 2012.	No data
100000053	Viral and Rickettsial Disease Department, Naval Medical Research Center, Silver Spring, MD USA	www.med.navy.mil/sites/NMRC	Kelly, D.J.	kelly.350@osu.edu	503 Robert Grant Avenue, Silver Spring MD 20910 USA	2012-09-04	De Silva N, et al.	2012	Short report: scrub typhus among pediatric patients in Dambadenya: a base hospital in Sri Lanka.	Am J Trop Med Hyg. 87:342-4.	Sri Lanka	Northwestern Province, Kurunegala district	Base Hospital Dambadeniya	August 2009:December 2010	Human	60	Retrospective fever study:20 confirmed cases:25% eschar: 0% rash:	Orientia tsutsugamushi	20	No data	No data	Dept Medicine, U of Peradeniya	IgG IgM IFA 4-fold rise	20	No data	No data	Confirmed	7.36667	80.15	20000	GeoNameId : 1248761, Dambedeniyawatta. This name appears closer to the township of Dambadadeniya. Cannot find location of Base hospital. Uncertainty estimated from likely patient catchment area, D. Foley Sep 2012.	No data
100000054	Viral and Rickettsial Disease Department, Naval Medical Research Center, Silver Spring, MD USA	www.med.navy.mil/sites/NMRC	Kelly, D.J.	kelly.350@osu.edu	503 Robert Grant Avenue, Silver Spring MD 20910 USA	2012-09-04	De Silva N, et al.	2012	Short report: scrub typhus among pediatric patients in Dambadenya: a base hospital in Sri Lanka.	Am J Trop Med Hyg. 87:342-4.	Sri Lanka	Northwestern Province, Kurunegala district	Base Hospital Dambadeniya	August 2009:December 2010	Human	60	Retrospective fever study:24 probable cases:41% eschar: 12% rash:	Orientia tsutsugamushi	24	No data	No data	Dept Medicine, U of Peradeniya	IgG IgM IFA 2-fold rise or 1,024 in paired sera	24	No data	No data	Probable	7.36667	80.15	20000	GeoNameId : 1248761, Dambedeniyawatta. This name appears closer to the township of Dambadadeniya. Cannot find location of Base hospital. Uncertainty estimated from likely patient catchment area, D. Foley Sep 2012.	No data
100000055	Viral and Rickettsial Disease Department, Naval Medical Research Center, Silver Spring, MD USA	www.med.navy.mil/sites/NMRC	Kelly, D.J.	kelly.350@osu.edu	503 Robert Grant Avenue, Silver Spring MD 20910 USA	2015-03-25	Kim DM, et al.	2008	Acute renal failure due to acute tubular necrosis caused by direct invasion of Orientia tsutsugamushi.	J Clin Microbiol 46:1548-50.	KOREA, REPUBLIC OF	South Jeolla Province	Chosun University Hospital, Gwang-ju (patient transferred from "local clinic")	2007 estimated	Human	1	Case report: acute renal failure; no eschar or fever	Orientia tsutsugamushi	1	No data	No data	Dept of Pathology. Chosun University Hospital, Gwangju, South Korea	IgG IgM IFA 4-fold rise: indirect immunostaining	1	No data	No data	Confirmed	35.1547	126.916	100000	GeoNameId : 1841811, Gwangju, seat of a first-order administrative division. Uncertainty estimated from extent of South Jeolla Province, anywhere in which the patient could have been infected, D. Foley Sep 2012	No data
100000056	Viral and Rickettsial Disease Department, Naval Medical Research Center, Silver Spring, MD USA	www.med.navy.mil/sites/NMRC	Kelly, D.J.	kelly.350@osu.edu	503 Robert Grant Avenue, Silver Spring MD 20910 USA	2012-09-05	Chung MH, et al.	2012	Persistence of Orientia tsutsugamushi in humans.	J Korean Med Sci. 27:231-5.	KOREA, REPUBLIC OF	No data	No data	2008: 2009	Human	6	Case report: persistent infection up to 18 months post treatment	Orientia tsutsugamushi	6	No data	No data	Dept Microbiology. Inha University School of Medicine, Incheon	Isolation: nested56 kDa PCR	6	No data	No data	Confirmed	35.7198	127.463	350000	Location estimated as the centroid of Korea and uncertainty that country's extent. No information about likely location of patient infection, D. Foley Sep 2012	No data
100000057	Viral and Rickettsial Disease Department, Naval Medical Research Center, Silver Spring, MD USA	www.med.navy.mil/sites/NMRC	Kelly, D.J.	kelly.350@osu.edu	503 Robert Grant Avenue, Silver Spring MD 20910 USA	2015-04-02	Deller JJ et al.	1967	An analysis of fevers of unknown origin in American soldiers in Vietnam.	Ann Int Med. 66:1129-43.	Vietnam	Dong Nai Province	93rd Evacuation Hospital, Long Binh (infections after "jungle operations")	April 1966:August 1966	Human	110	Retrospective fever study:110 fever cases: 10 confirmed (7 >=160, 3 >= 40)	Orientia tsutsugamushi	11	No data	No data	Clinical Laboratory, 93rd Evacuation Hospital, Long Binh, South Vietnam	WG IFA 4-fold rise (7 >=160: 3 >= 40)	11	No data	No data	Confirmed	10.95	106.817	600000	Location centered near Long Binh Post that was located near Bien Hoa. Uncertainty covers South Vietnam as no information was given about infection location, D. Foley Sep 2012	No data
100000058	Viral and Rickettsial Disease Department, Naval Medical Research Center, Silver Spring, MD USA	www.med.navy.mil/sites/NMRC	Kelly, D.J.	kelly.350@osu.edu	503 Robert Grant Avenue, Silver Spring MD 20910 USA	2012-09-17	Lin WY et al. (2009)	2009	An unusual presentation of scrub typhus with atraumatic hemoperitoneum.	Am J Gastroenterology. 104:1067-8.	TAIWAN, PROVINCE OF CHINA	Taiwan	Kinmen Island	2008 estimated	Human	1	Case report: eschar: soldier	Orientia tsutsugamushi	1	No data	No data	Center for Disease Control, Taiwan	IgM IFA 160: IgG 640: PCR positive	1	No data	No data	Confirmed	24.4458	118.376	15000	GeoNameId : 1678001. Quemoy, Fukien (Kinmen) island. Uncertainty estimated from island extent, D. Foley Sep 2012.	No data
100000059	Viral and Rickettsial Disease Department, Naval Medical Research Center, Silver Spring, MD USA	www.med.navy.mil/sites/NMRC	Kelly, D.J.	kelly.350@osu.edu	503 Robert Grant Avenue, Silver Spring MD 20910 USA	2012-09-17	Liu Y-X, et al.	2007	Key differentiating features between scrub typhus and Hemorrhagic fever with renal syndrome in northern China.	Am J Trop Med Hyg 76:801-5.	China	Shandong Province	NE Feixian County	September to December 2002:2004	Human	46	Retrospective fever study:46 confirmed cases:67% eschar: 76% rash:	Orientia tsutsugamushi	46	No data	No data	No data	IGG IFA >= 4-Fold rise or 56kDa PCR positive	46	No data	No data	Confirmed	35.47	118.16	25000	Location and uncertainty estimated from locality description, using VectorMap and GADM, D. Foley Sep 2012.	No data
100000060	Viral and Rickettsial Disease Department, Naval Medical Research Center, Silver Spring, MD USA	www.med.navy.mil/sites/NMRC	Kelly, D.J.	kelly.350@osu.edu	503 Robert Grant Avenue, Silver Spring MD 20910 USA	2012-09-18	Unsworth NB et al.	2007	Three rickettsioses, Darnley Island, Australia.	Emer Infect Dis. 13:1105-7.	Australia	Queensland	Darnley Island	3/1/2003	Human	1	Case report:fever, eschar, no rash	Orientia tsutsugamushi	1	No data	No data	Australian Rickettsial Reference Laboratory, Victoria, Australia	IFA 4-fold rise >= 1,024: 56kDa PCR positive: culture positive	1	No data	No data	Confirmed	-9.59347	143.771	2000	Georeference and uncertainty from extent in Google Maps. D. Foley, Sep 2012.	No data
100000061	Viral and Rickettsial Disease Department, Naval Medical Research Center, Silver Spring, MD USA	www.med.navy.mil/sites/NMRC	Kelly, D.J.	kelly.350@osu.edu	503 Robert Grant Avenue, Silver Spring MD 20910 USA	2012-09-18	Unsworth NB et al.	2007	Three rickettsioses, Darnley Island, Australia.	Emer Infect Dis. 13:1105-7.	Australia	Queensland	Darnley Island	5/1/2004	Human	1	Case report:fever, possible eschar, no rash	Orientia tsutsugamushi	1	No data	No data	Australian Rickettsial Reference Laboratory, Victoria, Australia	IFA 4-fold rise >= 1,024: 56kDa PCR positive: culture positive	1	No data	No data	Confirmed	-9.59347	143.771	2000	Georeference and uncertainty from extent in Google Maps. D. Foley, Sep 2012.	No data
100000062	Viral and Rickettsial Disease Department, Naval Medical Research Center, Silver Spring, MD USA	www.med.navy.mil/sites/NMRC	Kelly, D.J.	kelly.350@osu.edu	503 Robert Grant Avenue, Silver Spring MD 20910 USA	2015-01-31	Osuga K et al.	1991	A case of tsutsugamushi disease probably contracted in Africa.	Eur J Clin Microbiol Infect Dis. 10:95-6.	CONGO, REPUBLIC OF	No data	Brazzaville, Gamboma, Okoyo, Owando, Makoua	11 October:2 November 1989	Human	1	Case report:rash,eschar	Orientia tsutsugamushi	1	No data	No data	Japan but not clearly stated	IgG, IgM IIP 4-fold rise >= 5,120	1	No data	No data	Confirmed	-2.67969	15.5347	250000	Georeference the centroid of extent covering locations patient visited and likely acquired infection - Google Maps. D. Foley, Sep 2012.	No data
100000063	Viral and Rickettsial Disease Department, Naval Medical Research Center, Silver Spring, MD USA	www.med.navy.mil/sites/NMRC	Kelly, D.J.	kelly.350@osu.edu	503 Robert Grant Avenue, Silver Spring MD 20910 USA	2012-09-18	Hsu Y-H, & Chen HI.	2008	Pulmonary pathology in patients associated with scrub typhus.	Pathology 40:268-71.	TAIWAN, PROVINCE OF CHINA	Taiwan	Green Island prison	8/1/2002	Human	1	Case report: fatal: no eschar	Orientia tsutsugamushi	1	No data	No data	Dept Pathlogy, Tzu Chi Hosp & University, Hualien, Taiwan	Specific monoclonal antibody histological stain positive	1	No data	No data	Confirmed	22.6725	121.476	4000	Georeference centered on prison but extent the whole island, as it is unknown where patient acquired infection - Google Maps. D. Foley, Sep 2012.	No data
100000064	Viral and Rickettsial Disease Department, Naval Medical Research Center, Silver Spring, MD USA	www.med.navy.mil/sites/NMRC	Kelly, D.J.	kelly.350@osu.edu	503 Robert Grant Avenue, Silver Spring MD 20910 USA	2012-09-18	Hsu Y-H, & Chen HI.	2008	Pulmonary pathology in patients associated with scrub typhus.	Pathology 40:268-71.	TAIWAN, PROVINCE OF CHINA	Taiwan	Taitung County	7/1/2005	Human	1	Case report: fatal: eschar present	Orientia tsutsugamushi	1	No data	No data	Dept Pathlogy, Tzu Chi Hosp & University, Hualien, Taiwan	Isolation & specific monoclonal antibody histological stain positive	1	No data	No data	Confirmed	22.8836	121.048	50000	GeoNameId : 1668292, Taitung, second-order administrative division. Uncertainty estimated from extent of county in GoogleMaps, D. Foley Sep 2012.	No data
100000065	Viral and Rickettsial Disease Department, Naval Medical Research Center, Silver Spring, MD USA	www.med.navy.mil/sites/NMRC	Kelly, D.J.	kelly.350@osu.edu	503 Robert Grant Avenue, Silver Spring MD 20910 USA	2012-09-18	Odorico DM, et al.	1998	New Orientia tsutsugamushi strain from scrub typhus in Australia.	Emer Infect Dis 4:641-44.	Australia	Northern Territory	Litchfield Park - rainforest fringe tourist path	mid-August, 1996	Human	1	Case report: fatal: eschar present	Orientia tsutsugamushi	1	No data	No data	Australian Rickettsial Reference Laboratory, Victoria, Australia	IFA 4-fold rise >= 1,024: culture positive:PCR/16SrRNA positive	1	No data	No data	Confirmed	-13.0979	130.807	20000	Georeference and uncertainty from extent in Google Maps based on likely place where infection acquired. D. Foley, Sep 2012.	No data
100000066	Viral and Rickettsial Disease Department, Naval Medical Research Center, Silver Spring, MD USA	www.med.navy.mil/sites/NMRC	Kelly, D.J.	kelly.350@osu.edu	503 Robert Grant Avenue, Silver Spring MD 20910 USA	2012-09-18	Richards AL, et al. (1997)	1997	Scrub typhus in an American living in Jakarta, Indonesia.	Infectious Diseases in Clin Prac 6:268-73.	Indonesia	Java	Jakarta (probable)	April 1997 estimated	Human	1	Case report: eschar present:	Orientia tsutsugamushi	1	No data	A Richards	US Naval Medical Research Unit-2 Jakarta, Indonesia	IgG ELISA 4-fold rise >=6400	1	No data	No data	Confirmed	-6.21087	106.844	30000	Georeference and uncertainty in Google Maps based on likely place where infection acquired. D. Foley, Sep 2012.	No data
100000067	Viral and Rickettsial Disease Department, Naval Medical Research Center, Silver Spring, MD USA	www.med.navy.mil/sites/NMRC	Kelly, D.J.	kelly.350@osu.edu	503 Robert Grant Avenue, Silver Spring MD 20910 USA	2015-03-31	Lu H-Y, et al	2010	Phylogenetic analysis of 56-kDa type-specific antigen gene of Orientia tsutsugamushi isolates in Taiwan	Am J Trop Med Hyg83:658-63.	TAIWAN, PROVINCE OF CHINA	Taiwan	Kinmen Island	May 2006:July 2006	Human	4	Retrospective sequence analysis of known human isolates from throughout Taiwan	Orientia tsutsugamushi	3	No data	P-Y Shu, PhD	Taiwan Centers for Disease Control, Taipei, Taiwan	Isolation: nested56 kDa PCR	3	No data	No data	Confirmed	24.4458	118.376	15000	GeoNameId : 1678001. Quemoy, Fukien (Kinmen) island. Uncertainty estimated from island extent, D. Foley Sep 2012.	No data
100000068	Viral and Rickettsial Disease Department, Naval Medical Research Center, Silver Spring, MD USA	www.med.navy.mil/sites/NMRC	Kelly, D.J.	kelly.350@osu.edu	503 Robert Grant Avenue, Silver Spring MD 20910 USA	2012-09-18	Lu H-Y, et al	2010	Phylogenetic analysis of 56-kDa type-specific antigen gene of Orientia tsutsugamushi isolates in Taiwan	Am J Trop Med Hyg83:658-63.	TAIWAN, PROVINCE OF CHINA	Taiwan	Taoyuan County	10/1/2006	Human	1	Retrospective sequence analysis of known human isolates from throughout Taiwan	Orientia tsutsugamushi	1	No data	P-Y Shu, PhD	Taiwan Centers for Disease Control, Taipei, Taiwan	Isolation: nested56 kDa PCR	1	No data	No data	Confirmed	24.9387	121.216	50000	Uncertainty estimated from assumed extent of patient catchment area. D. Foley, Sep 2012.	No data
100000069	Viral and Rickettsial Disease Department, Naval Medical Research Center, Silver Spring, MD USA	www.med.navy.mil/sites/NMRC	Kelly, D.J.	kelly.350@osu.edu	503 Robert Grant Avenue, Silver Spring MD 20910 USA	2012-09-18	Lu H-Y, et al	2010	Phylogenetic analysis of 56-kDa type-specific antigen gene of Orientia tsutsugamushi isolates in Taiwan	Am J Trop Med Hyg83:658-63.	TAIWAN, PROVINCE OF CHINA	Taiwan	Taipei County	July 2006:August 2006	Human	2	Retrospective sequence analysis of known human isolates from throughout Taiwan	Orientia tsutsugamushi	2	No data	P-Y Shu, PhD	Taiwan Centers for Disease Control, Taipei, Taiwan	Isolation: nested56 kDa PCR	2	No data	No data	Confirmed	25.0259	121.652	50000	Uncertainty estimated from assumed extent of patient catchment area, Google Maps. AKA New Taipei City, Taipei first-order admin area. GeoNameId : 7280290. D. Foley, Sep 2012.	No data
100000070	Viral and Rickettsial Disease Department, Naval Medical Research Center, Silver Spring, MD USA	www.med.navy.mil/sites/NMRC	Kelly, D.J.	kelly.350@osu.edu	503 Robert Grant Avenue, Silver Spring MD 20910 USA	2012-09-18	Lu H-Y, et al	2010	Phylogenetic analysis of 56-kDa type-specific antigen gene of Orientia tsutsugamushi isolates in Taiwan	Am J Trop Med Hyg83:658-63.	TAIWAN, PROVINCE OF CHINA	Taiwan	Taipei City	January 2007:July 2007	Human	2	Retrospective sequence analysis of known human isolates from throughout Taiwan	Orientia tsutsugamushi	2	No data	P-Y Shu, PhD	Taiwan Centers for Disease Control, Taipei, Taiwan	Isolation: nested56 kDa PCR	2	No data	No data	Confirmed	25.0918	121.56	12000	Uncertainty estimated from assumed extent of patient catchment area, Google Maps. D. Foley, Sep 2012.	No data
100000071	Viral and Rickettsial Disease Department, Naval Medical Research Center, Silver Spring, MD USA	www.med.navy.mil/sites/NMRC	Kelly, D.J.	kelly.350@osu.edu	503 Robert Grant Avenue, Silver Spring MD 20910 USA	2012-09-18	Lu H-Y, et al	2010	Phylogenetic analysis of 56-kDa type-specific antigen gene of Orientia tsutsugamushi isolates in Taiwan	Am J Trop Med Hyg83:658-63.	TAIWAN, PROVINCE OF CHINA	Taiwan	Kaohsiung City	June 2006:July 2007	Human	6	Retrospective sequence analysis of known human isolates from throughout Taiwan	Orientia tsutsugamushi	6	No data	P-Y Shu, PhD	Taiwan Centers for Disease Control, Taipei, Taiwan	Isolation: nested56 kDa PCR	6	No data	No data	Confirmed	23.0165	120.666	60000	Uncertainty estimated from assumed extent of patient catchment area, Google Maps. D. Foley, Sep 2012.	No data
100000072	Viral and Rickettsial Disease Department, Naval Medical Research Center, Silver Spring, MD USA	www.med.navy.mil/sites/NMRC	Kelly, D.J.	kelly.350@osu.edu	503 Robert Grant Avenue, Silver Spring MD 20910 USA	2012-09-18	Lu H-Y, et al	2010	Phylogenetic analysis of 56-kDa type-specific antigen gene of Orientia tsutsugamushi isolates in Taiwan	Am J Trop Med Hyg83:658-63.	TAIWAN, PROVINCE OF CHINA	Taiwan	Changhua County	11/1/2007	Human	1	Retrospective sequence analysis of known human isolates from throughout Taiwan	Orientia tsutsugamushi	1	No data	P-Y Shu, PhD	Taiwan Centers for Disease Control, Taipei, Taiwan	Isolation: nested56 kDa PCR	1	No data	No data	Confirmed	23.9932	120.482	20000	Uncertainty estimated from assumed extent of patient catchment area, Google Maps. D. Foley, Sep 2012.	No data
100000073	Viral and Rickettsial Disease Department, Naval Medical Research Center, Silver Spring, MD USA	www.med.navy.mil/sites/NMRC	Kelly, D.J.	kelly.350@osu.edu	503 Robert Grant Avenue, Silver Spring MD 20910 USA	2012-09-18	Lu H-Y, et al	2010	Phylogenetic analysis of 56-kDa type-specific antigen gene of Orientia tsutsugamushi isolates in Taiwan	Am J Trop Med Hyg83:658-63.	TAIWAN, PROVINCE OF CHINA	Taiwan	Nantou County	July 2007:November 2007	Human	2	Retrospective sequence analysis of known human isolates from throughout Taiwan	Orientia tsutsugamushi	2	No data	P-Y Shu, PhD	Taiwan Centers for Disease Control, Taipei, Taiwan	Isolation: nested56 kDa PCR	2	No data	No data	Confirmed	23.8419	120.99	50000	Uncertainty estimated from assumed extent of patient catchment area, Google Maps. D. Foley, Sep 2012.	No data
100000074	Viral and Rickettsial Disease Department, Naval Medical Research Center, Silver Spring, MD USA	www.med.navy.mil/sites/NMRC	Kelly, D.J.	kelly.350@osu.edu	503 Robert Grant Avenue, Silver Spring MD 20910 USA	2012-09-18	Lu H-Y, et al	2010	Phylogenetic analysis of 56-kDa type-specific antigen gene of Orientia tsutsugamushi isolates in Taiwan	Am J Trop Med Hyg83:658-63.	TAIWAN, PROVINCE OF CHINA	Taiwan	Taitung County	May 2007:November 2007	Human	2	Retrospective sequence analysis of known human isolates from throughout Taiwan	Orientia tsutsugamushi	2	No data	P-Y Shu, PhD	Taiwan Centers for Disease Control, Taipei, Taiwan	Isolation: nested56 kDa PCR	2	No data	No data	Confirmed	22.8836	121.048	50000	GeoNameId : 1668292, Taitung, second-order administrative division. Uncertainty estimated from extent of county in GoogleMaps, D. Foley Sep 2012.	No data
100000075	Viral and Rickettsial Disease Department, Naval Medical Research Center, Silver Spring, MD USA	www.med.navy.mil/sites/NMRC	Kelly, D.J.	kelly.350@osu.edu	503 Robert Grant Avenue, Silver Spring MD 20910 USA	2012-09-18	Lu H-Y, et al	2010	Phylogenetic analysis of 56-kDa type-specific antigen gene of Orientia tsutsugamushi isolates in Taiwan	Am J Trop Med Hyg83:658-63.	TAIWAN, PROVINCE OF CHINA	Taiwan	Hsinchu County	5/1/2006	Human	1	Retrospective sequence analysis of known human isolates from throughout Taiwan	Orientia tsutsugamushi	1	No data	P-Y Shu, PhD	Taiwan Centers for Disease Control, Taipei, Taiwan	Isolation: nested56 kDa PCR	1	No data	No data	Confirmed	24.7038	121.125	35000	Uncertainty estimated from assumed extent of patient catchment area, Google Maps. D. Foley, Sep 2012.	No data
100000076	Viral and Rickettsial Disease Department, Naval Medical Research Center, Silver Spring, MD USA	www.med.navy.mil/sites/NMRC	Kelly, D.J.	kelly.350@osu.edu	503 Robert Grant Avenue, Silver Spring MD 20910 USA	2012-09-18	Lu H-Y, et al	2010	Phylogenetic analysis of 56-kDa type-specific antigen gene of Orientia tsutsugamushi isolates in Taiwan	Am J Trop Med Hyg83:658-63.	TAIWAN, PROVINCE OF CHINA	Taiwan	Pingtung County	12/1/2007	Human	1	Retrospective sequence analysis of known human isolates from throughout Taiwan	Orientia tsutsugamushi	1	No data	P-Y Shu, PhD	Taiwan Centers for Disease Control, Taipei, Taiwan	Isolation: nested56 kDa PCR	1	No data	No data	Confirmed	22.4669	120.646	60000	Uncertainty estimated from assumed extent of patient catchment area, Google Maps. D. Foley, Sep 2012.	No data
100000077	Viral and Rickettsial Disease Department, Naval Medical Research Center, Silver Spring, MD USA	www.med.navy.mil/sites/NMRC	Kelly, D.J.	kelly.350@osu.edu	503 Robert Grant Avenue, Silver Spring MD 20910 USA	2012-11-11	Brown GW et al.	1981	Antibodies to typhus in Eastern Nepal.	Trans Roy Soc Trop Med Hyg. 75:586-7	Nepal	No data	Dharan hospital from patients from the hills of eastern Nepal	August 1978:January 1979	Human	188	Retrospective serosurvey 188 healthy soldiers from throughout Eastern Nepal	Orientia tsutsugamushi	19	No data	E Gan	US Army Medical Research Unit-Malaysia, Kuala Lumpur, Malaysia	Whole globulin IFA >= 50	19	No data	No data	Serosurvey	27.323	85.9241	300000	Georeference is centered on the area where infections were likely acquired. GoogleMaps. D. Foley, Nov 2012.	No data
100000078	Viral and Rickettsial Disease Department, Naval Medical Research Center, Silver Spring, MD USA	www.med.navy.mil/sites/NMRC	Kelly, D.J.	kelly.350@osu.edu	503 Robert Grant Avenue, Silver Spring MD 20910 USA	2012-11-11	Phongmany S et al.	2006	Rickettsial infections and fever, Vientiane, Laos.	Emer Infect Dis 12:256-62.	LAO PEOPLE'S DEMOCRATIC REPUBLIC	Vientiane, Houaphanh and Borikhamxay Province	Vientiane City and Vientiane, Houaphanh and Borikhamxay Province	November 2001:October 2003	Human	427	Retrospective fever study:427 cases: 63 (14.8%) IFA positive: 1 (1.5%) fatal:27% rash	Orientia tsutsugamushi	63	No data	No data	University de la Mediterranee, Marseille, France	IgM/G IFA 4-fold rise or single IgG >128,IgM >64:confirming Western blot on positives	63	No data	No data	Confirmed	17.9601	102.612	371000	The home addresses of cases included 3 provinces serving Mahosot Hospital. The hospital georef. and extent calculated in Google Maps, D. Foley Nov 2012.	No data
100000079	Viral and Rickettsial Disease Department, Naval Medical Research Center, Silver Spring, MD USA	www.med.navy.mil/sites/NMRC	Kelly, D.J.	kelly.350@osu.edu	503 Robert Grant Avenue, Silver Spring MD 20910 USA	2012-11-11	Murdoch DR, et al.	2004	The etiology of febrile illness in adults presenting to Patan Hospital in Kathmandu, Nepal.	Am J Trop Med Hyg 70:670-5.	Nepal	Kathmandu	Metropolitan Kathmandu, the surrounding valley, and the Terai, the lowland region bordering India	January 16-March 15, 2001:July 2-August 10, 2001	Human	876	Retrospective fever study:876 patients, most of which came from Kathmandu and surrounding valley, with 10% from Terai (although the confirmed scrub typhus rate was highest in this group).	Orientia tsutsugamushi	28	No data	No data	Patan Hospital, Kathmandu, Nepal	INDX Multi-Test-Dip-S-Ticks, IgM(3+ or 4+ = positive)	28	No data	No data	Probable	27.6683	85.3206	138000	Centered on Patan Hospital, Kathmandu, Nepal. The hospital georef. and extent calculated in Google Maps, D. Foley Nov 2012.	No data
100000080	Viral and Rickettsial Disease Department, Naval Medical Research Center, Silver Spring, MD USA	www.med.navy.mil/sites/NMRC	Kelly, D.J.	kelly.350@osu.edu	503 Robert Grant Avenue, Silver Spring MD 20910 USA	2012-11-11	Luksameetanasan R et al.	2007	Patient and sample-related factors that effect the success of in vitro isolation of Orientia tsutsugamushi.	SE Asian J Trop Med Pub Health 38:91-6.	Thailand	Udon Thani Province	A clinical investigation site.	June -November 2004	Human	26	Transported clinical sample/O. tsutsugmushi isolation study: 12/26 positive.	Orientia tsutsugamushi	12	No data	No data	Mahidol University Laboratory , Bangkok, Thailand	IgM IFA/PanBio assay IgM +: isolation positive	12	No data	No data	Confirmed	17.4294	102.99	124000	Clinical investigation site may not be site of infection. The centroid and extent of Udon Thani calculated in Google Maps, D. Foley Nov 2012.	No data
100000081	Viral and Rickettsial Disease Department, Naval Medical Research Center, Silver Spring, MD USA	www.med.navy.mil/sites/NMRC	Kelly, D.J.	kelly.350@osu.edu	503 Robert Grant Avenue, Silver Spring MD 20910 USA	2012-11-11	Blacksell SD, et al.	2008	Genetic typing of the 56-kDa type-specific antigen gene of contemporary Orientia tsutsugamushi isolates causing human scrub typhus at two sites in north-eastern and western Thailand.	FEMS Immunol Med Microbiol 52:335-42.	Thailand	Udon Thani Province	Muang	10/1/2003	Human	1	Isolations from febrile patient whole blood samples	Orientia tsutsugamushi	1	No data	No data	Mahidol University Laboratory , Bangkok, Thailand	Isolate positive (56kDa gene characterized)	1	No data	No data	Confirmed	17.398	102.76	27600	Centroid and spatial extent of district determined in Google Maps, D. Foley, Nov 2012	EF213096
100000082	Viral and Rickettsial Disease Department, Naval Medical Research Center, Silver Spring, MD USA	www.med.navy.mil/sites/NMRC	Kelly, D.J.	kelly.350@osu.edu	503 Robert Grant Avenue, Silver Spring MD 20910 USA	2012-11-11	Blacksell SD, et al.	2008	Genetic typing of the 56-kDa type-specific antigen gene of contemporary Orientia tsutsugamushi isolates causing human scrub typhus at two sites in north-eastern and western Thailand.	FEMS Immunol Med Microbiol 52:335-42.	Thailand	Udon Thani Province	Muang	6/1/2004	Human	1	Isolations from febrile patient whole blood samples	Orientia tsutsugamushi	1	No data	No data	Mahidol University Laboratory , Bangkok, Thailand	Isolate positive (56kDa gene characterized)	1	No data	No data	Confirmed	17.398	102.76	27600	Centroid and spatial extent of district determined in Google Maps, D. Foley, Nov 2012	EF213091
100000083	Viral and Rickettsial Disease Department, Naval Medical Research Center, Silver Spring, MD USA	www.med.navy.mil/sites/NMRC	Kelly, D.J.	kelly.350@osu.edu	503 Robert Grant Avenue, Silver Spring MD 20910 USA	2012-11-11	Blacksell SD, et al.	2008	Genetic typing of the 56-kDa type-specific antigen gene of contemporary Orientia tsutsugamushi isolates causing human scrub typhus at two sites in north-eastern and western Thailand.	FEMS Immunol Med Microbiol 52:335-42.	Thailand	Udon Thani Province	Muang	6/1/2004	Human	1	Isolations from febrile patient whole blood samples	Orientia tsutsugamushi	1	No data	No data	Mahidol University Laboratory , Bangkok, Thailand	Isolate positive (56kDa gene characterized)	1	No data	No data	Confirmed	17.398	102.76	27600	Centroid and spatial extent of district determined in Google Maps, D. Foley, Nov 2012	EF213086
100000084	Viral and Rickettsial Disease Department, Naval Medical Research Center, Silver Spring, MD USA	www.med.navy.mil/sites/NMRC	Kelly, D.J.	kelly.350@osu.edu	503 Robert Grant Avenue, Silver Spring MD 20910 USA	2012-11-11	Blacksell SD, et al.	2008	Genetic typing of the 56-kDa type-specific antigen gene of contemporary Orientia tsutsugamushi isolates causing human scrub typhus at two sites in north-eastern and western Thailand.	FEMS Immunol Med Microbiol 52:335-42.	Thailand	Udon Thani Province	Phen	6/1/2004	Human	1	Isolations from febrile patient whole blood samples	Orientia tsutsugamushi	1	No data	No data	Mahidol University Laboratory , Bangkok, Thailand	Isolate positive (56kDa gene characterized)	1	No data	No data	Confirmed	17.6953	102.907	24600	Centroid and spatial extent of district determined in Google Maps, D. Foley, Nov 2012	EF213080
100000085	Viral and Rickettsial Disease Department, Naval Medical Research Center, Silver Spring, MD USA	www.med.navy.mil/sites/NMRC	Kelly, D.J.	kelly.350@osu.edu	503 Robert Grant Avenue, Silver Spring MD 20910 USA	2012-11-11	Blacksell SD, et al.	2008	Genetic typing of the 56-kDa type-specific antigen gene of contemporary Orientia tsutsugamushi isolates causing human scrub typhus at two sites in north-eastern and western Thailand.	FEMS Immunol Med Microbiol 52:335-42.	Thailand	Udon Thani Province	Muang	6/1/2004	Human	1	Isolations from febrile patient whole blood samples	Orientia tsutsugamushi	1	No data	No data	Mahidol University Laboratory , Bangkok, Thailand	Isolate positive (56kDa gene characterized)	1	No data	No data	Confirmed	17.398	102.76	27600	Centroid and spatial extent of district determined in Google Maps, D. Foley, Nov 2012	EF213092
100000086	Viral and Rickettsial Disease Department, Naval Medical Research Center, Silver Spring, MD USA	www.med.navy.mil/sites/NMRC	Kelly, D.J.	kelly.350@osu.edu	503 Robert Grant Avenue, Silver Spring MD 20910 USA	2012-11-11	Blacksell SD, et al.	2008	Genetic typing of the 56-kDa type-specific antigen gene of contemporary Orientia tsutsugamushi isolates causing human scrub typhus at two sites in north-eastern and western Thailand.	FEMS Immunol Med Microbiol 52:335-42.	Thailand	Udon Thani Province	BanPhu	7/1/2004	Human	1	Isolations from febrile patient whole blood samples	Orientia tsutsugamushi	1	No data	No data	Mahidol University Laboratory , Bangkok, Thailand	Isolate positive (56kDa gene characterized)	1	No data	No data	Confirmed	17.6875	102.473	38600	Centroid and spatial extent of district determined in Google Maps, D. Foley, Nov 2012	EF213081
100000087	Viral and Rickettsial Disease Department, Naval Medical Research Center, Silver Spring, MD USA	www.med.navy.mil/sites/NMRC	Kelly, D.J.	kelly.350@osu.edu	503 Robert Grant Avenue, Silver Spring MD 20910 USA	2012-11-11	Blacksell SD, et al.	2008	Genetic typing of the 56-kDa type-specific antigen gene of contemporary Orientia tsutsugamushi isolates causing human scrub typhus at two sites in north-eastern and western Thailand.	FEMS Immunol Med Microbiol 52:335-42.	Thailand	Udon Thani Province	Muang	7/1/2004	Human	1	Isolations from febrile patient whole blood samples	Orientia tsutsugamushi	1	No data	No data	Mahidol University Laboratory , Bangkok, Thailand	Isolate positive (56kDa gene characterized)	1	No data	No data	Confirmed	17.398	102.76	27600	Centroid and spatial extent of district determined in Google Maps, D. Foley, Nov 2012	EF213084
100000088	Viral and Rickettsial Disease Department, Naval Medical Research Center, Silver Spring, MD USA	www.med.navy.mil/sites/NMRC	Kelly, D.J.	kelly.350@osu.edu	503 Robert Grant Avenue, Silver Spring MD 20910 USA	2012-11-11	Blacksell SD, et al.	2008	Genetic typing of the 56-kDa type-specific antigen gene of contemporary Orientia tsutsugamushi isolates causing human scrub typhus at two sites in north-eastern and western Thailand.	FEMS Immunol Med Microbiol 52:335-42.	Thailand	Udon Thani Province	Muang	7/1/2004	Human	1	Isolations from febrile patient whole blood samples	Orientia tsutsugamushi	1	No data	No data	Mahidol University Laboratory , Bangkok, Thailand	Isolate positive (56kDa gene characterized)	1	No data	No data	Confirmed	17.398	102.76	27600	Centroid and spatial extent of district determined in Google Maps, D. Foley, Nov 2012	EF213079
100000089	Viral and Rickettsial Disease Department, Naval Medical Research Center, Silver Spring, MD USA	www.med.navy.mil/sites/NMRC	Kelly, D.J.	kelly.350@osu.edu	503 Robert Grant Avenue, Silver Spring MD 20910 USA	2012-11-11	Blacksell SD, et al.	2008	Genetic typing of the 56-kDa type-specific antigen gene of contemporary Orientia tsutsugamushi isolates causing human scrub typhus at two sites in north-eastern and western Thailand.	FEMS Immunol Med Microbiol 52:335-42.	Thailand	Udon Thani Province	Sang Khom	07/2004	Human	1	Isolations from febrile patient whole blood samples	Orientia tsutsugamushi	1	No data	No data	Mahidol University Laboratory , Bangkok, Thailand	Isolate positive (56kDa gene characterized)	1	No data	No data	Confirmed	17.8007	103.047	12500	Centroid and spatial extent of district determined in Google Maps, D. Foley, Nov 2012	EF213088
100000090	Viral and Rickettsial Disease Department, Naval Medical Research Center, Silver Spring, MD USA	www.med.navy.mil/sites/NMRC	Kelly, D.J.	kelly.350@osu.edu	503 Robert Grant Avenue, Silver Spring MD 20910 USA	2012-11-11	Blacksell SD, et al.	2008	Genetic typing of the 56-kDa type-specific antigen gene of contemporary Orientia tsutsugamushi isolates causing human scrub typhus at two sites in north-eastern and western Thailand.	FEMS Immunol Med Microbiol 52:335-42.	Thailand	Udon Thani Province	Muang	07/2004	Human	1	Isolations from febrile patient whole blood samples	Orientia tsutsugamushi	1	No data	No data	Mahidol University Laboratory , Bangkok, Thailand	Isolate positive (56kDa gene characterized)	1	No data	No data	Confirmed	17.398	102.76	27600	Centroid and spatial extent of district determined in Google Maps, D. Foley, Nov 2012	EF213100
100000091	Viral and Rickettsial Disease Department, Naval Medical Research Center, Silver Spring, MD USA	www.med.navy.mil/sites/NMRC	Kelly, D.J.	kelly.350@osu.edu	503 Robert Grant Avenue, Silver Spring MD 20910 USA	2012-11-11	Blacksell SD, et al.	2008	Genetic typing of the 56-kDa type-specific antigen gene of contemporary Orientia tsutsugamushi isolates causing human scrub typhus at two sites in north-eastern and western Thailand.	FEMS Immunol Med Microbiol 52:335-42.	Thailand	Udon Thani Province	Muang	08/2004	Human	1	Isolations from febrile patient whole blood samples	Orientia tsutsugamushi	1	No data	No data	Mahidol University Laboratory , Bangkok, Thailand	Isolate positive (56kDa gene characterized)	1	No data	No data	Confirmed	17.398	102.76	27600	Centroid and spatial extent of district determined in Google Maps, D. Foley, Nov 2012	EF213097
100000092	Viral and Rickettsial Disease Department, Naval Medical Research Center, Silver Spring, MD USA	www.med.navy.mil/sites/NMRC	Kelly, D.J.	kelly.350@osu.edu	503 Robert Grant Avenue, Silver Spring MD 20910 USA	2012-11-11	Blacksell SD, et al.	2008	Genetic typing of the 56-kDa type-specific antigen gene of contemporary Orientia tsutsugamushi isolates causing human scrub typhus at two sites in north-eastern and western Thailand.	FEMS Immunol Med Microbiol 52:335-42.	Thailand	Udon Thani Province	Muang	08/2004	Human	1	Isolations from febrile patient whole blood samples	Orientia tsutsugamushi	1	No data	No data	Mahidol University Laboratory , Bangkok, Thailand	Isolate positive (56kDa gene characterized)	1	No data	No data	Confirmed	17.398	102.76	27600	Centroid and spatial extent of district determined in Google Maps, D. Foley, Nov 2012	EF213095
100000093	Viral and Rickettsial Disease Department, Naval Medical Research Center, Silver Spring, MD USA	www.med.navy.mil/sites/NMRC	Kelly, D.J.	kelly.350@osu.edu	503 Robert Grant Avenue, Silver Spring MD 20910 USA	2012-11-11	Blacksell SD, et al.	2008	Genetic typing of the 56-kDa type-specific antigen gene of contemporary Orientia tsutsugamushi isolates causing human scrub typhus at two sites in north-eastern and western Thailand.	FEMS Immunol Med Microbiol 52:335-42.	Thailand	Udon Thani Province	Muang	10/2004	Human	1	Isolations from febrile patient whole blood samples	Orientia tsutsugamushi	1	No data	No data	Mahidol University Laboratory , Bangkok, Thailand	Isolate positive (56kDa gene characterized)	1	No data	No data	Confirmed	17.398	102.76	27600	Centroid and spatial extent of district determined in Google Maps, D. Foley, Nov 2012	EF213082
100000094	Viral and Rickettsial Disease Department, Naval Medical Research Center, Silver Spring, MD USA	www.med.navy.mil/sites/NMRC	Kelly, D.J.	kelly.350@osu.edu	503 Robert Grant Avenue, Silver Spring MD 20910 USA	2012-11-11	Blacksell SD, et al.	2008	Genetic typing of the 56-kDa type-specific antigen gene of contemporary Orientia tsutsugamushi isolates causing human scrub typhus at two sites in north-eastern and western Thailand.	FEMS Immunol Med Microbiol 52:335-42.	Thailand	Udon Thani Province	Na Yang	07/2005	Human	1	Isolations from febrile patient whole blood samples	Orientia tsutsugamushi	1	No data	No data	Mahidol University Laboratory , Bangkok, Thailand	Isolate positive (56kDa gene characterized)	1	No data	No data	Confirmed	17.9337	102.134	25700	Centroid and spatial extent of district determined in Google Maps, D. Foley, Nov 2012	EF213099
100000095	Viral and Rickettsial Disease Department, Naval Medical Research Center, Silver Spring, MD USA	www.med.navy.mil/sites/NMRC	Kelly, D.J.	kelly.350@osu.edu	503 Robert Grant Avenue, Silver Spring MD 20910 USA	2012-11-11	Blacksell SD, et al.	2008	Genetic typing of the 56-kDa type-specific antigen gene of contemporary Orientia tsutsugamushi isolates causing human scrub typhus at two sites in north-eastern and western Thailand.	FEMS Immunol Med Microbiol 52:335-42.	Thailand	Udon Thani Province	Muang	07/2005	Human	1	Isolations from febrile patient whole blood samples	Orientia tsutsugamushi	1	No data	No data	Mahidol University Laboratory , Bangkok, Thailand	Isolate positive (56kDa gene characterized)	1	No data	No data	Confirmed	17.398	102.76	27600	Centroid and spatial extent of district determined in Google Maps, D. Foley, Nov 2012	EF213083
100000096	Viral and Rickettsial Disease Department, Naval Medical Research Center, Silver Spring, MD USA	www.med.navy.mil/sites/NMRC	Kelly, D.J.	kelly.350@osu.edu	503 Robert Grant Avenue, Silver Spring MD 20910 USA	2012-11-11	Blacksell SD, et al.	2008	Genetic typing of the 56-kDa type-specific antigen gene of contemporary Orientia tsutsugamushi isolates causing human scrub typhus at two sites in north-eastern and western Thailand.	FEMS Immunol Med Microbiol 52:335-42.	Thailand	Udon Thani Province	Wang Sam	07/2005	Human	1	Isolations from febrile patient whole blood samples	Orientia tsutsugamushi	1	No data	No data	Mahidol University Laboratory , Bangkok, Thailand	Isolate positive (56kDa gene characterized)	1	No data	No data	Confirmed	17.046	103.463	27800	Geonames: Thailand, Udon Thani, Amphoe Wang Sam Mo, second-order administrative division. GeoNameId : 7510790. Spatial extent of district determined in Google Maps, D. Foley, Nov 2012	EF213089
100000097	Viral and Rickettsial Disease Department, Naval Medical Research Center, Silver Spring, MD USA	www.med.navy.mil/sites/NMRC	Kelly, D.J.	kelly.350@osu.edu	503 Robert Grant Avenue, Silver Spring MD 20910 USA	2012-11-11	Blacksell SD, et al.	2008	Genetic typing of the 56-kDa type-specific antigen gene of contemporary Orientia tsutsugamushi isolates causing human scrub typhus at two sites in north-eastern and western Thailand.	FEMS Immunol Med Microbiol 52:335-42.	Thailand	Udon Thani Province	Muang	07/2005	Human	1	Isolations from febrile patient whole blood samples	Orientia tsutsugamushi	1	No data	No data	Mahidol University Laboratory , Bangkok, Thailand	Isolate positive (56kDa gene characterized)	1	No data	No data	Confirmed	17.398	102.76	27600	Centroid and spatial extent of district determined in Google Maps, D. Foley, Nov 2012	EF213094
100000098	Viral and Rickettsial Disease Department, Naval Medical Research Center, Silver Spring, MD USA	www.med.navy.mil/sites/NMRC	Kelly, D.J.	kelly.350@osu.edu	503 Robert Grant Avenue, Silver Spring MD 20910 USA	2012-11-11	Blacksell SD, et al.	2008	Genetic typing of the 56-kDa type-specific antigen gene of contemporary Orientia tsutsugamushi isolates causing human scrub typhus at two sites in north-eastern and western Thailand.	FEMS Immunol Med Microbiol 52:335-42.	Thailand	Udon Thani Province	Muang	08/2005	Human	1	Isolations from febrile patient whole blood samples	Orientia tsutsugamushi	1	No data	No data	Mahidol University Laboratory , Bangkok, Thailand	Isolate positive (56kDa gene characterized)	1	No data	No data	Confirmed	17.398	102.76	27600	Centroid and spatial extent of district determined in Google Maps, D. Foley, Nov 2012	EF213090
100000099	Viral and Rickettsial Disease Department, Naval Medical Research Center, Silver Spring, MD USA	www.med.navy.mil/sites/NMRC	Kelly, D.J.	kelly.350@osu.edu	503 Robert Grant Avenue, Silver Spring MD 20910 USA	2012-11-11	Blacksell SD, et al.	2008	Genetic typing of the 56-kDa type-specific antigen gene of contemporary Orientia tsutsugamushi isolates causing human scrub typhus at two sites in north-eastern and western Thailand.	FEMS Immunol Med Microbiol 52:335-42.	Thailand	Udon Thani Province	Muang	9/1/2003	Human	1	Isolations from febrile patient whole blood samples	Orientia tsutsugamushi	1	No data	No data	Mahidol University Laboratory , Bangkok, Thailand	Isolate positive (56kDa gene characterized)	1	No data	No data	Confirmed	17.398	102.76	27600	Centroid and spatial extent of district determined in Google Maps, D. Foley, Nov 2012	EF213078
100000100	Viral and Rickettsial Disease Department, Naval Medical Research Center, Silver Spring, MD USA	www.med.navy.mil/sites/NMRC	Kelly, D.J.	kelly.350@osu.edu	503 Robert Grant Avenue, Silver Spring MD 20910 USA	2012-11-11	Blacksell SD, et al.	2008	Genetic typing of the 56-kDa type-specific antigen gene of contemporary Orientia tsutsugamushi isolates causing human scrub typhus at two sites in north-eastern and western Thailand.	FEMS Immunol Med Microbiol 52:335-42.	Thailand	Tak Province	Mae Ramat	10/2004	Human	1	Isolations from febrile patient whole blood samples	Orientia tsutsugamushi	1	No data	No data	Mahidol University Laboratory , Bangkok, Thailand	Isolate positive (56kDa gene characterized)	1	No data	No data	Confirmed	17.1118	98.5863	40500	Geonames: Thailand, Tak, Amphoe Mae Ramat, second-order administrative division. GeoNameId : 1152200. Spatial extent of district determined in Google Maps, D. Foley, Nov 2012	EF213087
100000101	Viral and Rickettsial Disease Department, Naval Medical Research Center, Silver Spring, MD USA	www.med.navy.mil/sites/NMRC	Kelly, D.J.	kelly.350@osu.edu	503 Robert Grant Avenue, Silver Spring MD 20910 USA	2012-11-11	Blacksell SD, et al.	2008	Genetic typing of the 56-kDa type-specific antigen gene of contemporary Orientia tsutsugamushi isolates causing human scrub typhus at two sites in north-eastern and western Thailand.	FEMS Immunol Med Microbiol 52:335-42.	Thailand	Tak Province	Pho Pra	05/2004	Human	1	Isolations from febrile patient whole blood samples	Orientia tsutsugamushi	1	No data	No data	Mahidol University Laboratory , Bangkok, Thailand	Isolate positive (56kDa gene characterized)	1	No data	No data	Confirmed	16.4721	98.835	28800	Geonames: Thailand,Tak,Amphoe Phop Phra, second-order administrative division. GeoNameId : 7510614. Spatial extent of district determined in Google Maps, D. Foley, Nov 2012	EF213085
100000102	Viral and Rickettsial Disease Department, Naval Medical Research Center, Silver Spring, MD USA	www.med.navy.mil/sites/NMRC	Kelly, D.J.	kelly.350@osu.edu	503 Robert Grant Avenue, Silver Spring MD 20910 USA	2012-11-11	Blacksell SD, et al.	2008	Genetic typing of the 56-kDa type-specific antigen gene of contemporary Orientia tsutsugamushi isolates causing human scrub typhus at two sites in north-eastern and western Thailand.	FEMS Immunol Med Microbiol 52:335-42.	Thailand	Tak Province	Pho Pra	12/2004	Human	1	Isolations from febrile patient whole blood samples	Orientia tsutsugamushi	1	No data	No data	Mahidol University Laboratory , Bangkok, Thailand	Isolate positive (56kDa gene characterized)	1	No data	No data	Confirmed	16.4721	98.835	28800	Geonames: Thailand,Tak,Amphoe Phop Phra, second-order administrative division. GeoNameId : 7510614. Spatial extent of district determined in Google Maps, D. Foley, Nov 2012	EF213098
100000103	Viral and Rickettsial Disease Department, Naval Medical Research Center, Silver Spring, MD USA	www.med.navy.mil/sites/NMRC	Kelly, D.J.	kelly.350@osu.edu	503 Robert Grant Avenue, Silver Spring MD 20910 USA	2012-11-11	Blacksell SD, et al.	2008	Genetic typing of the 56-kDa type-specific antigen gene of contemporary Orientia tsutsugamushi isolates causing human scrub typhus at two sites in north-eastern and western Thailand.	FEMS Immunol Med Microbiol 52:335-42.	Thailand	Tak Province	Pho Pra	07/2005	Human	1	Isolations from febrile patient whole blood samples	Orientia tsutsugamushi	1	No data	No data	Mahidol University Laboratory , Bangkok, Thailand	Isolate positive (56kDa gene characterized)	1	No data	No data	Confirmed	16.4721	98.835	28800	Geonames: Thailand,Tak,Amphoe Phop Phra, second-order administrative division. GeoNameId : 7510614. Spatial extent of district determined in Google Maps, D. Foley, Nov 2012	EF213093
100000104	Viral and Rickettsial Disease Department, Naval Medical Research Center, Silver Spring, MD USA	www.med.navy.mil/sites/NMRC	Kelly, D.J.	kelly.350@osu.edu	503 Robert Grant Avenue, Silver Spring MD 20910 USA	2015-03-28	Brown GW et al.	1983	Development of antibody to Rickettsia tsutsugamushi in soldiers in Malaysia.	Trans Roy Soc Trop Med Hyg. 77:225-227.	Malaysia	Johor State	southern Johor State	1975	Human	523	Prospective serosurvey, southern Johor State:British soldiers based in UK: rise in titer	Orientia tsutsugamushi	30	No data	Dept Rick Dis, USAMRU-M	USAMRU-Malaysia, Kuala Lumpur	IFA (WG): rise from 25 to >= 50	30	No data	No data	Probable	1.69165	103.716	50000	Centroid and spatial extent of district determined in Google Maps, D. Foley, May 2013	No data
100000105	Viral and Rickettsial Disease Department, Naval Medical Research Center, Silver Spring, MD USA	www.med.navy.mil/sites/NMRC	Kelly, D.J.	kelly.350@osu.edu	503 Robert Grant Avenue, Silver Spring MD 20910 USA	2015-03-28	Brown GW et al.	1983	Development of antibody to Rickettsia tsutsugamushi in soldiers in Malaysia.	Trans Roy Soc Trop Med Hyg. 77:225-227.	Malaysia	Johor State	east coast, Johor State	6 weeks in late 1974	Human	264	Serosurvey, paired sera: east coast, Johor State:British & NZ soldiers based in Singapore: rise in titer	Orientia tsutsugamushi	12	No data	Dept Rick Dis, USAMRU-M	USAMRU-Malaysia, Kuala Lumpur	IFA (WG): rise from 25 to >= 50	12	No data	No data	Probable	2.06498	104.041	60000	Centroid and spatial extent of district determined in Google Maps, D. Foley, May 2013	No data
100000106	Viral and Rickettsial Disease Department, Naval Medical Research Center, Silver Spring, MD USA	www.med.navy.mil/sites/NMRC	Kelly, D.J.	kelly.350@osu.edu	503 Robert Grant Avenue, Silver Spring MD 20910 USA	2015-03-28	Brown GW et al.	1983	Development of antibody to Rickettsia tsutsugamushi in soldiers in Malaysia.	Trans Roy Soc Trop Med Hyg. 77:225-227.	Malaysia	Negri Sembilan State	Port Dickson	Not further identified	Human	275	Serosurvey, paired sera: 6 month basic training, Malaysian recruits, Port Dickson, Negri Sembilan: rise in titer	Orientia tsutsugamushi	6	No data	Dept Rick Dis, USAMRU-M	USAMRU-Malaysia, Kuala Lumpur	IFA (WG): rise from 25 to >= 50	6	No data	No data	Probable	2.5228	101.796	10000	Spatial uncertainty estimated based on extent. Geonames. Malaysia » Negeri Sembilan> Port Dickson. Populated place. GeoNameId : 1734815. D. Foley May 2013	No data
100000107	Viral and Rickettsial Disease Department, Naval Medical Research Center, Silver Spring, MD USA	www.med.navy.mil/sites/NMRC	Kelly, D.J.	kelly.350@osu.edu	503 Robert Grant Avenue, Silver Spring MD 20910 USA	2015-03-28	Brown GW et al.	1983	Development of antibody to Rickettsia tsutsugamushi in soldiers in Malaysia.	Trans Roy Soc Trop Med Hyg. 77:225-227.	Malaysia	Perak State	No data	1975	Human	476	Serosurvey, paired sera: 4 month field-operational deployment: rise in titer	Orientia tsutsugamushi	12	No data	Dept Rick Dis, USAMRU-M	USAMRU-Malaysia, Kuala Lumpur	IFA (WG): rise from 25 to >= 50	12	No data	No data	Probable	5	101	125000	Spatial uncertainty estimated based on extent. Geonames. Malaysia » Perak, first-order administrative division, GeoNameId : 1733041. D. Foley May 2013	No data
100000108	Viral and Rickettsial Disease Department, Naval Medical Research Center, Silver Spring, MD USA	www.med.navy.mil/sites/NMRC	Kelly, D.J.	kelly.350@osu.edu	503 Robert Grant Avenue, Silver Spring MD 20910 USA	2015-01-30	Cao M et al.	2006	Spring scrub typhus, People's Republic of China.	Emer Infect Dis 12:1463-65	China	Fujian	Pingtan Island	April 6, 2000 to 2005	Human	25	Retrospective fever sudy: Spring scrub typhus: fever 100%, eschar 89.2%, rash 89%:10 cases reported in Beicuo, SW Pingtan Island, pop. 10,000.	Orientia tsutsugamushi	25	No data	No data	No data	IFA (G) single serum >=64	25	No data	No data	Probable	25.5333	119.767	15000	Geonames Wikipedia. Spatial uncertainty estimated based on extent.	No data
100000109	Viral and Rickettsial Disease Department, Naval Medical Research Center, Silver Spring, MD USA	www.med.navy.mil/sites/NMRC	Kelly, D.J.	kelly.350@osu.edu	503 Robert Grant Avenue, Silver Spring MD 20910 USA	2013-05-21	Colwell E, et al.	1969	Investigations on acute febrile illness in American servicemen in the Mekong Delta of Vietnam.	Mil Med 134:1409-14.	Vietnam	Mekong Delta	Dong Tam	10 June to 10 December 1967	Human	87	Retrospective inpatient fever study excluding malaria:eschar present in 2 st cases	Orientia tsutsugamushi	2	No data	No data	SEATO Laboratory, Bangkok Thailand (see Vietnam_Brown_1967)	IFA 4-fold rise in WG titer	2	No data	No data	Confirmed	10.333	106.283	100000	Spatial uncertainty estimated based on extent of Mekong river delta, the major area of operations. D. Foley May 2013	No data
100000110	Viral and Rickettsial Disease Department, Naval Medical Research Center, Silver Spring, MD USA	www.med.navy.mil/sites/NMRC	Kelly, D.J.	kelly.350@osu.edu	503 Robert Grant Avenue, Silver Spring MD 20910 USA	2013-05-21	Goswami D, et al.	2013	Scrub typhus complicated by acute respiratory distress syndrome and acute liver failure: a case report from Northeast India.	Int J Infect Dis http://dx.doi.org/10.1016/j.ijid.2012.12.023.	India	Meghalaya State	Jungle area	May 4, 2012	Human	1	Case report: ARDS, fever, eschar, no rash: responsive to chlormphenicol	Orientia tsutsugamushi	1	No data	No data	No data	Weil-Felix OX-K => 360	1	No data	No data	Probable	25.5	91.3333	145000	Location listed as "jungle area of Meghalaya as part of a leisure trip". Spatial uncertainty estimated based on extent. Geonames: State of Meghālaya, Meghalaya, India » Meghālaya, first-order administrative division, GeoNameId : 1263207. D. Foley May 2013	No data
100000111	Viral and Rickettsial Disease Department, Naval Medical Research Center, Silver Spring, MD USA	www.med.navy.mil/sites/NMRC	Kelly, D.J.	kelly.350@osu.edu	503 Robert Grant Avenue, Silver Spring MD 20910 USA	2013-05-21	Jiang J, et al.	2003	Laboratory diagnosis of two scrub typhus outbreaks at Camp Fuji, Japan in 2000 and 2001 by enzyme-linked immunosorbent assay, rapid flow assay, and western blot assay using outer membrane 56-KD recombinant proteins.	Am J Trop Med Hyg. 69:60-6.	Japan	Honshu Island	Camp Fuji, near Mount Fuji, Chubu region	1 October to November 10, 2000	Human	800	Camp Fuji outbreaks: Exact mite contact points unavailable: 10 cases had rash, fever, 8 had eschar: 9 confirmed	Orientia tsutsugamushi	9	No data	A Richards	Naval Medical Research Center, Silver Spring, MD USA	IgG ELISA vs Karp, Gilliam, Kato pool =>400	9	No data	No data	Confirmed	35.3206	138.869	15000	Location from Wikipedia and error estimated to cover possible extent where transmission occurred. D. Foley 2013. 35.358, 138.731 equals 35°21′28.8″N 138°43′51.6″ECoordinates: 35°21′28.8″N 138°43′51.6″E[2	No data
100000112	Viral and Rickettsial Disease Department, Naval Medical Research Center, Silver Spring, MD USA	www.med.navy.mil/sites/NMRC	Kelly, D.J.	kelly.350@osu.edu	503 Robert Grant Avenue, Silver Spring MD 20910 USA	2013-05-21	Jiang J, et al.	2003	Laboratory diagnosis of two scrub typhus outbreaks at Camp Fuji, Japan in 2000 and 2001 by enzyme-linked immunosorbent assay, rapid flow assay, and western blot assay using outer membrane 56-KD recombinant proteins.	Am J Trop Med Hyg. 69:60-6.	Japan	Honshu Island	Camp Fuji, near Mount Fuji, Chubu region	11 October through 9 November 2001	Human	900	Camp Fuji outbreaks: Exact mite contact points unavailable: all had rash, fever, eschar	Orientia tsutsugamushi	8	No data	A Richards	Naval Medical Research Center, Silver Spring, MD USA	IgG ELISA vs Karp, Gilliam, Kato pool =>400	8	No data	No data	Confirmed	35.3206	138.869	15000	Location from Wikipedia and error estimated to cover possible extent where transmission occurred. D. Foley 2013. 35.358, 138.731 equals 35°21′28.8″N 138°43′51.6″ECoordinates: 35°21′28.8″N 138°43′51.6″E[2	No data
100000113	Viral and Rickettsial Disease Department, Naval Medical Research Center, Silver Spring, MD USA	www.med.navy.mil/sites/NMRC	Kelly, D.J.	kelly.350@osu.edu	503 Robert Grant Avenue, Silver Spring MD 20910 USA	2013-05-21	Kim DM, et al.	2008	Diagnosis of scrub typhus by immunohistochemicalstaining of Orientia tsutsugamushi in cutaneous lesions.	Anatomic Pathology, 130:543-51.	KOREA, REPUBLIC OF	Gwangju	Gwangju City	September 1, 2005 to August 31, 2006	Human	63	Prospective fever study: Chosun Univ Hosp: 44/63 (69.8%) patients confirmed	Orientia tsutsugamushi	44	No data	No data	Chosun University Hospital Laboratory, Gwangju City, Korea	IgM/G IFA 4-fold rise or single IgM >80	44	No data	No data	Confirmed	35.1615	126.853	10000	Georeference and uncertainty from extent in Google Maps. D. Foley, Aug 2012.	No data
100000114	Viral and Rickettsial Disease Department, Naval Medical Research Center, Silver Spring, MD USA	www.med.navy.mil/sites/NMRC	Kelly, D.J.	kelly.350@osu.edu	503 Robert Grant Avenue, Silver Spring MD 20910 USA	2013-05-21	Liu YX et al.	2009	Characteristics of pediatric scrub typhus in a new endemic region of Northern China.	Pediatr Infect Dis J (United States) 28:1111-4.	China	Shandong Province	Feixian County (5 urban hospitals)	1995 through 2006	Human	70	Prospective pediatric study: 100% w. fever, 84% w. eschar, 91% w. rash; all respond to chloramphenicol	Orientia tsutsugamushi	70	No data	No data	No data	IgM/G IFA >= 4-fold rise or single IgG >= 400 or PCR +	70	No data	No data	Confirmed	35.2375	117.972	35000	Spatial uncertainty estimated based on extent. Geonames: Fei Xian, China » Shandong Sheng, third-order administrative division, GeoNameId : 1811441. D. Foley May 2013	No data
100000115	Viral and Rickettsial Disease Department, Naval Medical Research Center, Silver Spring, MD USA	www.med.navy.mil/sites/NMRC	Kelly, D.J.	kelly.350@osu.edu	503 Robert Grant Avenue, Silver Spring MD 20910 USA	2015-01-30	Liu YX et al.	2009	Characteristics of pediatric scrub typhus in a new endemic region of Northern China.	Pediatr Infect Dis J (United States) 28:1111-4.	China	Shandong	Feixian County. Hospitals in Shangye, Huyang, Fangcheng, Xinqiao and Wanggou	1996 to 2006	Human	no data	Autumn-winter (mild) type scrub typhus: Prospective fever (100%) study in 5 county hospitals 425/480 (88.5%) eschar: 434/480 (90.4%) rash	Orientia tsutsugamushi	421	No data	No data	No data	Single serum >=400 or IgM >=80 or PCR +	421	No data	No data	Probable	35.3	118.1	25000	Location centered on Huyang and spatial uncertainty estimated based on extent of eastern Feixian County. Geonames: Huyang, China » Shandong Sheng, populated place, GeoNameId : 1806552. D. Foley May 2013	No data
100000116	Viral and Rickettsial Disease Department, Naval Medical Research Center, Silver Spring, MD USA	www.med.navy.mil/sites/NMRC	Kelly, D.J.	kelly.350@osu.edu	503 Robert Grant Avenue, Silver Spring MD 20910 USA	2015-01-30	Liu YX et al.	2009	Characteristics of pediatric scrub typhus in a new endemic region of Northern China.	Pediatr Infect Dis J (United States) 28:1111-4.	China	Shandong	Feixian County. Hospitals in Shangye, Huyang, Fangcheng, Xinqiao and Wanggou	1995 to 2006	Human	678	Autumn-winter (mild) type scrub typhus: Prospective fever (100%) study in 5 county hospitals 425/480 (88.5%) eschar: 434/480 (90.4%) rash	Orientia tsutsugamushi	59	No data	No data	No data	IFA (G): 4-fold rise	59	No data	No data	Confirmed	35.3	118.1	25000	Location centered on Huyang and spatial uncertainty estimated based on extent of eastern Feixian County. Geonames: Huyang, China » Shandong Sheng, populated place, GeoNameId : 1806552. D. Foley May 2013	No data
100000117	Viral and Rickettsial Disease Department, Naval Medical Research Center, Silver Spring, MD USA	www.med.navy.mil/sites/NMRC	Kelly, D.J.	kelly.350@osu.edu	503 Robert Grant Avenue, Silver Spring MD 20910 USA	2013-05-21	Miles JAR, et al.	1981	Scrub typhus in the Eastern Solomon Islands and Northern Vanuatu (New Hebrides).	Am J Trop Med Hyg 30:849-54.	Vanuatu	Banks Islands	Banks Islands	1973	Human	72	Serosurvey:Banks group of islands, northern Vanuatu	Orientia tsutsugamushi	13	No data	No data	No data	Complement fixation test >=10, range to >641	13	No data	No data	Serosurvey	-13.8833	167.55	85000	Location centered on Sola and spatial uncertainty estimated based on extent of the Banks Islands group. Geonames: Sola, Vanuatu » Torba, populated place, GeoNameId : 2134814. D. Foley May 2013	No data
100000118	Viral and Rickettsial Disease Department, Naval Medical Research Center, Silver Spring, MD USA	www.med.navy.mil/sites/NMRC	Kelly, D.J.	kelly.350@osu.edu	503 Robert Grant Avenue, Silver Spring MD 20910 USA	2013-05-21	Miles JAR, et al.	1981	Scrub typhus in the Eastern Solomon Islands and Northern Vanuatu (New Hebrides).	Am J Trop Med Hyg 30:849-54.	Solomon Islands	Guadalcanal	Guadalcanal	December 1971 and January 1972	Human	14	Serosurvey:Guadalcanal, Makira, Ugi, Ndende islands:highest prevalence Ndende	Orientia tsutsugamushi	3	No data	No data	No data	Complement fixation test >=10, range to >640	3	No data	No data	Serosurvey	-9.63866	160.164	80000	Google Maps. Location centered on Guadalcanal and spatial uncertainty estimated based on extent of Island. D. Foley May 2013	No data
100000119	Viral and Rickettsial Disease Department, Naval Medical Research Center, Silver Spring, MD USA	www.med.navy.mil/sites/NMRC	Kelly, D.J.	kelly.350@osu.edu	503 Robert Grant Avenue, Silver Spring MD 20910 USA	2013-05-21	Miles JAR, et al.	1981	Scrub typhus in the Eastern Solomon Islands and Northern Vanuatu (New Hebrides).	Am J Trop Med Hyg 30:849-54.	Solomon Islands	Makira	Makira	December 1971 and January 1972	Human	78	Serosurvey:Guadalcanal, Makira, Ugi, Ndende islands:highest prevalence Ndende	Orientia tsutsugamushi	32	No data	No data	No data	Complement fixation test >=10, range to >640	32	No data	No data	Serosurvey	-10.5688	161.82	70000	Google Maps. Location centered on Makira (San Cristobal) and spatial uncertainty estimated based on extent of Island. D. Foley May 2013	No data
100000120	Viral and Rickettsial Disease Department, Naval Medical Research Center, Silver Spring, MD USA	www.med.navy.mil/sites/NMRC	Kelly, D.J.	kelly.350@osu.edu	503 Robert Grant Avenue, Silver Spring MD 20910 USA	2013-05-21	Miles JAR, et al.	1981	Scrub typhus in the Eastern Solomon Islands and Northern Vanuatu (New Hebrides).	Am J Trop Med Hyg 30:849-54.	Solomon Islands	Malaita	Malaita	December 1971 and January 1972	Human	31	Serosurvey:Guadalcanal, Makira, Ugi, Ndende islands:highest prevalence Ndende	Orientia tsutsugamushi	7	No data	No data	No data	Complement fixation test >=10, range to >640	7	No data	No data	Serosurvey	-9.03971	160.999	95000	Google Maps. Location centered on Malaita and spatial uncertainty estimated based on extent of Island. D. Foley May 2013	No data
100000121	Viral and Rickettsial Disease Department, Naval Medical Research Center, Silver Spring, MD USA	www.med.navy.mil/sites/NMRC	Kelly, D.J.	kelly.350@osu.edu	503 Robert Grant Avenue, Silver Spring MD 20910 USA	2013-05-21	Miles JAR, et al.	1981	Scrub typhus in the Eastern Solomon Islands and Northern Vanuatu (New Hebrides).	Am J Trop Med Hyg 30:849-54.	Solomon Islands	Ndende	Ndende	December 1971 and January 1972	Human	83	Serosurvey:Guadalcanal, Makira, Ugi, Ndende islands:highest prevalence Ndende	Orientia tsutsugamushi	67	No data	No data	No data	Complement fixation test >=10, range to >640	67	No data	No data	Serosurvey	-10.7119	165.935	22000	Google Maps. Location centered on Ndende and spatial uncertainty estimated based on extent of Island. D. Foley May 2013	No data
100000122	Viral and Rickettsial Disease Department, Naval Medical Research Center, Silver Spring, MD USA	www.med.navy.mil/sites/NMRC	Kelly, D.J.	kelly.350@osu.edu	503 Robert Grant Avenue, Silver Spring MD 20910 USA	2013-05-21	Miles JAR, et al.	1981	Scrub typhus in the Eastern Solomon Islands and Northern Vanuatu (New Hebrides).	Am J Trop Med Hyg 30:849-54.	Solomon Islands	Reef Island	Reef Island	December 1971 and January 1972	Human	16	Serosurvey:Guadalcanal, Makira, Ugi, Ndende islands:highest prevalence Ndende	Orientia tsutsugamushi	11	No data	No data	No data	Complement fixation test >=10, range to >640	11	No data	No data	Serosurvey	-10.2822	166.327	6000	Google Maps. Location centered on Reef Island and spatial uncertainty estimated based on extent of Island. D. Foley May 2013	No data
100000123	Viral and Rickettsial Disease Department, Naval Medical Research Center, Silver Spring, MD USA	www.med.navy.mil/sites/NMRC	Kelly, D.J.	kelly.350@osu.edu	503 Robert Grant Avenue, Silver Spring MD 20910 USA	2013-05-21	Miles JAR, et al.	1981	Scrub typhus in the Eastern Solomon Islands and Northern Vanuatu (New Hebrides).	Am J Trop Med Hyg 30:849-54.	Solomon Islands	Santa Ana	Santa Ana	December 1971 and January 1972	Human	17	Serosurvey:Guadalcanal, Makira, Ugi, Ndende islands:highest prevalence Ndende	Orientia tsutsugamushi	5	No data	No data	No data	Complement fixation test >=10, range to >640	5	No data	No data	Serosurvey	-10.8333	162.466	3000	Google Maps. Location centered on Santa Ana and spatial uncertainty estimated based on extent of Island. D. Foley May 2013	No data
100000124	Viral and Rickettsial Disease Department, Naval Medical Research Center, Silver Spring, MD USA	www.med.navy.mil/sites/NMRC	Kelly, D.J.	kelly.350@osu.edu	503 Robert Grant Avenue, Silver Spring MD 20910 USA	2013-05-21	Miles JAR, et al.	1981	Scrub typhus in the Eastern Solomon Islands and Northern Vanuatu (New Hebrides).	Am J Trop Med Hyg 30:849-54.	Solomon Islands	Ulawa	Ulawa	December 1971 and January 1972	Human	14	Serosurvey:Guadalcanal, Makira, Ugi, Ndende islands:highest prevalence Ndende	Orientia tsutsugamushi	4	No data	No data	No data	Complement fixation test >=10, range to >640	4	No data	No data	Serosurvey	-9.77741	161.969	8000	Google Maps. Location centered on Ulawa and spatial uncertainty estimated based on extent of Island. D. Foley May 2013	No data
100000125	Viral and Rickettsial Disease Department, Naval Medical Research Center, Silver Spring, MD USA	www.med.navy.mil/sites/NMRC	Kelly, D.J.	kelly.350@osu.edu	503 Robert Grant Avenue, Silver Spring MD 20910 USA	2013-05-21	Miles JAR, et al.	1981	Scrub typhus in the Eastern Solomon Islands and Northern Vanuatu (New Hebrides).	Am J Trop Med Hyg 30:849-54.	Solomon Islands	Santa Isabel	Santa Isabel	December 1971 and January 1972	Human	30	Serosurvey:Guadalcanal, Makira, Ugi, Ndende islands:highest prevalence Ndende	Orientia tsutsugamushi	13	No data	No data	No data	Complement fixation test >=10, range to >640	13	No data	No data	Serosurvey	-7.97764	159.024	120000	Google Maps. Location centered on Santa Isabel and spatial uncertainty estimated based on extent of Island. D. Foley May 2013	No data
100000126	Viral and Rickettsial Disease Department, Naval Medical Research Center, Silver Spring, MD USA	www.med.navy.mil/sites/NMRC	Kelly, D.J.	kelly.350@osu.edu	503 Robert Grant Avenue, Silver Spring MD 20910 USA	2013-05-21	Miles JAR, et al.	1981	Scrub typhus in the Eastern Solomon Islands and Northern Vanuatu (New Hebrides).	Am J Trop Med Hyg 30:849-54.	Solomon Islands	No data	Other Islands. Includes Russel Island and Ugi but not: Guadalcanal, Makira, Malaita, Ndende, Reef Islands, Santa Ana, Ulawa, Santa Isabel.	December 1971 and January 1972	Human	52	Serosurvey:Guadalcanal, Makira, Ugi, Ndende islands:highest prevalence Ndende	Orientia tsutsugamushi	19	No data	No data	No data	Complement fixation test >=10, range to >640	19	No data	No data	Serosurvey	-10.5688	161.82	535000	Google Maps. Location centered on Makira (San Cristobal) and spatial uncertainty estimated based on extent of possible unknown Solomon Islands locations. D. Foley May 2013	No data
100000127	Viral and Rickettsial Disease Department, Naval Medical Research Center, Silver Spring, MD USA	www.med.navy.mil/sites/NMRC	Kelly, D.J.	kelly.350@osu.edu	503 Robert Grant Avenue, Silver Spring MD 20910 USA	2013-05-21	Murai K et al.	1995	Eradication of Rickettsia tsutsugamushi from patients' blood by chemotherapy, as assessed by the polymerase chain reaction.	Am J Trop Med Hyg 52:325-7.	Japan	Miyazaki Prefecture (Kyushu)	Oshikawa Hospital, Miyazaki	Between December 1990 and December 1993	Human	8	Tested for clearance following antibiotic treatment: 1 patient O.t. viable day 4 of treatment	Orientia tsutsugamushi	8	No data	No data	No data	All PCR +, (56/58kDa nested); murine isoation (3 of 5); IFA 4-fold rise (8 of 8)	No data	No data	No data	Confirmed	31.9616	131.095	10000	Google Maps. Location centered on Oshikawa Hospital, Miyazaki and spatial uncertainty estimated based on location of other hospitals and extent of possible patient catchment area. D. Foley May 2013	No data
100000128	Viral and Rickettsial Disease Department, Naval Medical Research Center, Silver Spring, MD USA	www.med.navy.mil/sites/NMRC	Kelly, D.J.	kelly.350@osu.edu	503 Robert Grant Avenue, Silver Spring MD 20910 USA	2013-05-21	Pai H, et al.	1997	Central nervous system involvement in patients with scrub typhus.	Clin Infect Dis, 24:436-40.	KOREA, REPUBLIC OF	Chungnam Province	Cheonan City	1 October 1994 to 31 December 1995	Human	25	Prospective fever study: Dankook Univ Hosp: 25 scrub typhus cases	Orientia tsutsugamushi	25	No data	No data	No data	nested 56 kDa PCR	25	No data	No data	Confirmed	36.8065	127.152	10000	Spatial uncertainty estimated based on extent. Geonames: Cheonan, South Korea » South Chungcheong, populated place, GeoNameId : 1845759. D. Foley May 2013	No data
100000129	Viral and Rickettsial Disease Department, Naval Medical Research Center, Silver Spring, MD USA	www.med.navy.mil/sites/NMRC	Kelly, D.J.	kelly.350@osu.edu	503 Robert Grant Avenue, Silver Spring MD 20910 USA	2015-04-01	Pradutkanchana J et al.	1997	Comparative evaluation of four serodiagnostic tests for scrub typhus in Thailand.	Trans Roy Soc Trop Med Hyg 91:425-8.	Thailand	Songkhla Province	Songkhla, Songkhlanagarind Hospital	> 1997, not further identified	Human	63	Test evaluation using diagnosed patients' sera. 4 tests used, IFA reported here	Orientia tsutsugamushi	63	No data	No data	US and Thai Component, Armed Forces Research Institute of Medical Sciences, Bangkok, Thailand	Single IFA(G,A,M) >=400 or 4-fold rise to >= 200	63	No data	No data	Probable	7.19882	100.595	100000	Spatial uncertainty estimated based on extent. Geonames: Thailand » Songkhla, seat of a first-order administrative division, GeoNameId : 1606147. D. Foley May 2013	No data
100000130	Viral and Rickettsial Disease Department, Naval Medical Research Center, Silver Spring, MD USA	www.med.navy.mil/sites/NMRC	Kelly, D.J.	kelly.350@osu.edu	503 Robert Grant Avenue, Silver Spring MD 20910 USA	2013-05-21	Prakash JAJ et al.	2006	Evaluation of tests for serologial diagnosis of scrub typhus.	Tropical Doctor 36:212-3.	India	Tamil Nadu	Vellore	November 2003 to August 2004	Human	46	Serological test evaluation: Christian Medical College:6/46 fatal (13%)	Orientia tsutsugamushi	46	No data	No data	Christian Medical College and Hospital Laboratory, Vellore	Weil-Felix >= 80, and/or IgM/G + commercial dot ELISA or IgM ELISA	46	No data	No data	Probable	12.9184	79.1325	30000	Spatial uncertainty estimated based on extent. Geonames: Vellore, India » Tamil Nādu, populated place, GeoNameId : 1253286. D. Foley May 2013	No data
100000131	Viral and Rickettsial Disease Department, Naval Medical Research Center, Silver Spring, MD USA	www.med.navy.mil/sites/NMRC	Kelly, D.J.	kelly.350@osu.edu	503 Robert Grant Avenue, Silver Spring MD 20910 USA	2015-03-31	Reisen WK, et al.	1973	Some epidemiological considerations of scrub typhus (Rickettsia tsutsugamushi) in a natural focus in the Zambales Mountains, Luzon, Republic of the Phiippines.	Am J Trop Med Hyg 22:503-8.	Philippines	Luzon Island	Pampanga Province: Field training area for the 3614th CCTS, Zambales Mountains 10 miles SW of Clark AFB	September 1969 through September, 1970	Human	6	Clark Air Base Training Area: 6 cases, 4 Weil-Felix positive (reported here): 5/6 had eschar	Orientia tsutsugamushi	2	No data	No data	Clark AFB hospital laboratory (1): various US military clinic labs, Vietnam(4), Thailand (1)	Weil-Felix OX-K 4-fold rise >= 40	2	No data	No data	Confirmed	15.0734	120.426	6000	Google Maps and Wikipedia. Spatial uncertainty estimated based on possible extent. D. Foley May 2013	No data
100000133	Viral and Rickettsial Disease Department, Naval Medical Research Center, Silver Spring, MD USA	www.med.navy.mil/sites/NMRC	Kelly, D.J.	kelly.350@osu.edu	503 Robert Grant Avenue, Silver Spring MD 20910 USA	2015-04-01	Rodkvamtook W, et al.	2011	Isolation and characterization of Orientia tsutsugamushi from rodents captured following a scrub typhus outbreak at a military training base, Bothong District, Chonburi Province, Central Thailand.	Am J Tro Med Hyg 84:599-607.	Thailand	Chonburi Province	Bothong District: Army fort	August, 2002	Human	174	Soldiers symptomatic: eschar, fever, headache & positive serology	Orientia tsutsugamushi	17	No data	No data	US and Thai Component, Armed Forces Research Institute of Medical Sciences, Bangkok, Thailand	IFA single serum (M) >= 50 or (G) >=400: symptomatic	17	No data	No data	Probable	13.2782	101.44	27000	Spatial uncertainty estimated based on extent. Geonames: Bo Thong, Thailand » Chon Buri, seat of a second-order administrative division,13.27825 / 101.44028 GeoNameId : 1611548. D. Foley May 2013	No data
100000136	Viral and Rickettsial Disease Department, Naval Medical Research Center, Silver Spring, MD USA	www.med.navy.mil/sites/NMRC	Kelly, D.J.	kelly.350@osu.edu	503 Robert Grant Avenue, Silver Spring MD 20910 USA	2015-04-01	Ruang-areerate T, et al.	2011	Genotype diversity and distribution of Orientia tsutsugamushicausing scrub typhus in Thailand.	J Clin Microbiol 49:2584-9.	Thailand	Bangkok	No data	Between February 2004 and April 2007	Human	203	Retrospective fever study: Bloods collected at clinical centers	Orientia tsutsugamushi	1	No data	No data	US and Thai Component, Armed Forces Research Institute of Medical Sciences, Bangkok, Thailand	IFA >=50 G/M: Nested PCR (56kDa) /sequencing	1	No data	No data	Confirmed	13.754	100.501	48000	Spatial uncertainty estimated based on extent. Geonames: Bangkok, Thailand » Bangkok, capital of a political entity, GeoNameId : 1609350. D. Foley May 2013	HM777451
100000137	Viral and Rickettsial Disease Department, Naval Medical Research Center, Silver Spring, MD USA	www.med.navy.mil/sites/NMRC	Kelly, D.J.	kelly.350@osu.edu	503 Robert Grant Avenue, Silver Spring MD 20910 USA	2015-04-01	Ruang-areerate T, et al.	2011	Genotype diversity and distribution of Orientia tsutsugamushicausing scrub typhus in Thailand.	J Clin Microbiol 49:2584-9.	Thailand	Chiangmai Province	No data	Between February 2004 and April 2007	Human	218	Retrospective fever study: Bloods collected at clinical centers	Orientia tsutsugamushi	9	No data	No data	US and Thai Component, Armed Forces Research Institute of Medical Sciences, Bangkok, Thailand	IFA >=50 G/M: Nested PCR (56kDa) /sequencing	9	No data	No data	Confirmed	18.7904	98.9847	187000	Spatial uncertainty estimated based on extent. Geonames: Chiang Mai, Thailand » Chiang Mai, seat of a first-order administrative division, GeoNameId : 1153671. D. Foley May 2013	HM777452-HM777460
100000138	Viral and Rickettsial Disease Department, Naval Medical Research Center, Silver Spring, MD USA	www.med.navy.mil/sites/NMRC	Kelly, D.J.	kelly.350@osu.edu	503 Robert Grant Avenue, Silver Spring MD 20910 USA	2015-04-01	Ruang-areerate T, et al.	2011	Genotype diversity and distribution of Orientia tsutsugamushicausing scrub typhus in Thailand.	J Clin Microbiol 49:2584-9.	Thailand	Maehongson Province	No data	Between February 2004 and April 2007	Human	No data	Retrospective fever study: Bloods collected at clinical centers	Orientia tsutsugamushi	5	No data	No data	US and Thai Component, Armed Forces Research Institute of Medical Sciences, Bangkok, Thailand	IFA >=50 G/M: Nested PCR (56kDa) /sequencing	5	No data	No data	Confirmed	19.3003	97.9685	183000	Spatial uncertainty estimated based on extent. Geonames: Mae Hong Son, Thailand » Mae Hong Son, seat of a first-order administrative division, GeoNameId : 1152222. D. Foley May 2013	HM777461-HM777465
100000139	Viral and Rickettsial Disease Department, Naval Medical Research Center, Silver Spring, MD USA	www.med.navy.mil/sites/NMRC	Kelly, D.J.	kelly.350@osu.edu	503 Robert Grant Avenue, Silver Spring MD 20910 USA	2015-04-01	Ruang-areerate T, et al.	2011	Genotype diversity and distribution of Orientia tsutsugamushicausing scrub typhus in Thailand.	J Clin Microbiol 49:2584-9.	Thailand	Nakhonratchasima	No data	Between February 2004 and April 2007	Human	No data	Retrospective fever study: Bloods collected at clinical centers	Orientia tsutsugamushi	2	No data	No data	US and Thai Component, Armed Forces Research Institute of Medical Sciences, Bangkok, Thailand	IFA >=50 G/M: Nested PCR (56kDa) /sequencing	2	No data	No data	Confirmed	15	102.167	110000	Spatial uncertainty estimated based on extent. Geonames: Changwat Nakhon Ratchasima, Thailand » Nakhon Ratchasima, first-order administrative division, GeoNameId : 1608528. D. Foley May 2013	HM777466-HM777467
100000142	Viral and Rickettsial Disease Department, Naval Medical Research Center, Silver Spring, MD USA	www.med.navy.mil/sites/NMRC	Kelly, D.J.	kelly.350@osu.edu	503 Robert Grant Avenue, Silver Spring MD 20910 USA	2013-05-21	Seong SY, et al.	1997	Isolation of a new Orientia tsutsugamushi serotype.	Microbiol Immunol 41:437-43.	KOREA, REPUBLIC OF	Yonchon Province	No data	1990	Human	1	Isolation of new prototype strain: fever, rash	Orientia tsutsugamushi	1	No data	No data	No data	PHA 640, mouse isolation, 56 kDa sequencing	1	No data	No data	Confirmed	38.0923	127.025	20000	Spatial uncertainty estimated based on extent. Geonames: Yeoncheon-gun, South Korea » Gyeonggi Province » Yeoncheon-gun, second-order administrative division, GeoNameId : 8393736. Thanks to Dr H.C. Kim for confirmation of location. D. Foley May 2013	No data
100000143	Viral and Rickettsial Disease Department, Naval Medical Research Center, Silver Spring, MD USA	www.med.navy.mil/sites/NMRC	Kelly, D.J.	kelly.350@osu.edu	503 Robert Grant Avenue, Silver Spring MD 20910 USA	2015-04-02	Suwanabun N et al.	1997	Evaluation of an enzyme-linked immunosorbent assay in Thai scrub typhus patients.	Am J Trop Med Hyg, 56:38-43.	Thailand	Chiang Rai Province	Chiang Rai City Provincial Hospital	January 1991 to November 1992	Human	16	Test evaluation using diagnosed patients' sera.	Orientia tsutsugamushi	16	No data	No data	US and Thai Component, Armed Forces Research Institute of Medical Sciences, Bangkok, Thailand	isolation	16	No data	No data	Confirmed	19.9086	99.8325	90000	Spatial uncertainty estimated based on extent of possible patient catchment area. Chiang Rai, Thailand » Chiang Rai, seat of a first-order administrative division, GeoNameId : 1153669. D. Foley May 2013	No data
100000144	Viral and Rickettsial Disease Department, Naval Medical Research Center, Silver Spring, MD USA	www.med.navy.mil/sites/NMRC	Kelly, D.J.	kelly.350@osu.edu	503 Robert Grant Avenue, Silver Spring MD 20910 USA	2015-04-02	Suwanabun N et al.	1997	Evaluation of an enzyme-linked immunosorbent assay in Thai scrub typhus patients.	Am J Trop Med Hyg, 56:38-43.	Thailand	Nonthaburi	Bangkraui Provincial Hospital	January 1991 to November 1993	Human	3	Test evaluation using diagnosed patients' sera.	Orientia tsutsugamushi	3	No data	No data	US and Thai Component, Armed Forces Research Institute of Medical Sciences, Bangkok, Thailand	IIP IgG >= 1600 or IgM >=400; eschar:	3	No data	No data	Probable	13.805	100.473	20000	Spatial uncertainty estimated based on extent of possible patient catchment area. Geonames: Bang Kruai, Thailand » Nonthaburi, seat of a second-order administrative division, GeoNameId : 1619434. D. Foley May 2013	No data
100000145	Viral and Rickettsial Disease Department, Naval Medical Research Center, Silver Spring, MD USA	www.med.navy.mil/sites/NMRC	Kelly, D.J.	kelly.350@osu.edu	503 Robert Grant Avenue, Silver Spring MD 20910 USA	2013-05-21	Takahashi M et al.	2004	Mite vectors (Acari: Trombiculidae) of scrub typhus in a new endemic area in northern Kyoto, Japan.	J Med Entomol, 41:107-14.	Japan	Kyoto Province	Nodagawa River basin	1983 to 1999	Human	27	Both mite/rodent and human study: Iwataki, Kyoto: fever, eschar, rash 9 of 15 seropositive	Orientia tsutsugamushi	27	No data	No data	No data	IFA>=10	No data	No data	No data	Probable	35.5435	135.126	7000	Location centered on Nodagawa railroad station and spatial uncertainty estimated based on extent of patient catchment area as reported in Figure 1. Geonames: Nodagawa, Japan » Kyōto, railroad station, GeoNameId : 7560025. D. Foley May 2013	No data
100000146	Viral and Rickettsial Disease Department, Naval Medical Research Center, Silver Spring, MD USA	www.med.navy.mil/sites/NMRC	Kelly, D.J.	kelly.350@osu.edu	503 Robert Grant Avenue, Silver Spring MD 20910 USA	2013-05-21	Taylor A, et al.	1986	A serological survey of scrub, tick, and endemic typhus in Sabah, East Malaysia.	SE Asian J Trop Med Pub Hlth. 17:613-9.	Malaysia	Sabah	Tawau district & Banggi Island	July to November 1983	Human	837	Serosurvey of 11 rural sites of Sabah: 7 of 837 (0.8%) seropositive	Orientia tsutsugamushi	7	No data	Dept Rick Dis, USAMRU-M	USAMRU-Malaysia, Kuala Lumpur	Whole globulin IFA >= 50	7	No data	No data	Serosurvey	4.2498	117.887	346000	Two separated places. Location centered on Tawau and spatial uncertainty estimated based on distance between places. Geonames: Tawau, Malaysia » Sabah, populated place, GeoNameId : 1734199. D Foley May 2013	No data
100000147	Viral and Rickettsial Disease Department, Naval Medical Research Center, Silver Spring, MD USA	www.med.navy.mil/sites/NMRC	Kelly, D.J.	kelly.350@osu.edu	503 Robert Grant Avenue, Silver Spring MD 20910 USA	2015-03-28	Taylor A, et al.	1986	A serological survey of scrub, tick, and endemic typhus in Sabah, East Malaysia.	SE Asian J Trop Med Pub Hlth. 17:613-9.	Malaysia	Perak State	Ulu Kinta	March 1983 through February 1984	Human	699	Prospective fever study	Orientia tsutsugamushi	23	No data	Dept Rick Dis, USAMRU-M	USAMRU-Malaysia, Kuala Lumpur	murine isolation and/or IFA serology, 4-fold rise intiter	23	No data	No data	Confirmed	4.66667	101.217	8000	Spatial uncertainty estimated based on extent. Geonames: Ulu Kinta Malaysia » Perak. Area. GeoNameId : 1738403. D. Foley May 2013	No data
100000148	Viral and Rickettsial Disease Department, Naval Medical Research Center, Silver Spring, MD USA	www.med.navy.mil/sites/NMRC	Kelly, D.J.	kelly.350@osu.edu	503 Robert Grant Avenue, Silver Spring MD 20910 USA	2015-03-28	Williams MB et al.	1967	Corynebacterial bacteraemia in a case of scrub typhus.	Trans Roy Soc Trop Med Hyg 61:710-11.	Malaysia	Sarawak (Borneo)	Kuching	17 January 1966	Human	1	Case report: fever: Kuching General Hospital: not responsive to penicillin	Orientia tsutsugamushi	1	No data	No data	Kuching General Hospital	Weil-Felix 4-fold rise (40 to 320)	1	No data	No data	Confirmed	1.52143	110.342	15000	Spatial uncertainty estimated based on extent. Geonames: Kuching, Malaysia » Sarawak, populated place, GeoNameId : 1734470. D. Foley May 2013	No data
100000149	Viral and Rickettsial Disease Department, Naval Medical Research Center, Silver Spring, MD USA	www.med.navy.mil/sites/NMRC	Kelly, D.J.	kelly.350@osu.edu	503 Robert Grant Avenue, Silver Spring MD 20910 USA	2013-05-21	Zhang L et al.	2007	Molecular epidemic survey on co-prevalence of scrub typhus and murine typhus in Yuxi city, Yunnan province of China.	Chin Med J 120:1314-8.	China	Yunnan Province	Yuxi City	2003 to 2004	Human	13	Prospective study: 100% w fever, 100% w. eschar, 0% w. rash, all respond to chloramphenicol	Orientia tsutsugamushi	5	No data	No data	No data	IgG IFA single serum >= 80	5	No data	No data	Probable	24.1	102.208	130000	Location is the centroid of the stated limits of area of interest (23d 19' and 24d53' N, 101d 16' and 103d9'E ), and spatial uncertainty estimated based on extent. D. Foley May 2013	No data
100000150	Viral and Rickettsial Disease Department, Naval Medical Research Center, Silver Spring, MD USA	www.med.navy.mil/sites/NMRC	Kelly, D.J.	kelly.350@osu.edu	503 Robert Grant Avenue, Silver Spring MD 20910 USA	2013-05-21	Zhang L et al.	2007	Molecular epidemic survey on co-prevalence of scrub typhus and murine typhus in Yuxi city, Yunnan province of China.	Chin Med J 120:1314-8.	China	Yunnan Province	Yuxi City	2002 to 2004	Human	No data	Prospective study: 100% w fever, 100% w. eschar, 0% w. rash, all respond to chloramphenicol	Orientia tsutsugamushi	8	No data	No data	No data	IgG IFA (4-fold rise ) and/ or PCR +	8	No data	No data	Confirmed	24.1	102.208	130000	Location is the centroid of the stated limits of area of interest (23d 19' and 24d53' N, 101d 16' and 103d9'E ), and spatial uncertainty estimated based on extent. D. Foley May 2013	No data
100000151	Viral and Rickettsial Disease Department, Naval Medical Research Center, Silver Spring, MD USA	www.med.navy.mil/sites/NMRC	Kelly, D.J.	kelly.350@osu.edu	503 Robert Grant Avenue, Silver Spring MD 20910 USA	2013-05-21	Zhang L et al.	2007	Follow-up analysis of the epidemic strains of Orientia tsutsugamushi in the first outbreak of scrub typhus in Henan Province, China.	SE Asian J Trop Med Pub Health 38:482-6.	China	Henan Province	Huaibin County, Xinyang City, Dadong Village	September 26 to November 10, 2006	Human	32	Prospective fever study: Dadong Village, Xinyang City	Orientia tsutsugamushi	6	No data	No data	No data	Weil-Felixpositive and/or: IFA G/M>=160	6	No data	No data	Probable	32.47	115.28	30000	Spatial uncertainty estimated based on extent at county level. Geonames: Huaibin Xian, China » Henan Sheng, third-order administrative division, GeoNameId : 1807698. D. Foley May 2013	No data
100000152	Viral and Rickettsial Disease Department, Naval Medical Research Center, Silver Spring, MD USA	www.med.navy.mil/sites/NMRC	Kelly, D.J.	kelly.350@osu.edu	503 Robert Grant Avenue, Silver Spring MD 20910 USA	2013-05-21	Zhang L et al.	2007	Follow-up analysis of the epidemic strains of Orientia tsutsugamushi in the first outbreak of scrub typhus in Henan Province, China.	SE Asian J Trop Med Pub Health 38:482-6.	China	Henan Province	Huaibin County, Xinyang City, Dadong Village	September 26 to November 10, 2005	Human	32	Prospective fever study: Dadong Village, Xinyang City	Orientia tsutsugamushi	13	No data	No data	No data	+ PCR	13	No data	No data	Confirmed	32.47	115.28	30000	Spatial uncertainty estimated based on extent at county level. Geonames: Huaibin Xian, China » Henan Sheng, third-order administrative division, GeoNameId : 1807698. D. Foley May 2013	No data
100000153	Viral and Rickettsial Disease Department, Naval Medical Research Center, Silver Spring, MD USA	www.med.navy.mil/sites/NMRC	Kelly, D.J.	kelly.350@osu.edu	503 Robert Grant Avenue, Silver Spring MD 20910 USA	2015-01-30	Zhang M, et al.	2012	Scrub typhus surveillance, clinical profile and diagnostic issues in Shandong, China.	Am J Trop Med Hyg 87:1099-1104.	China	Shandong Province	5 districts selected, data not distinguishable	2006 to 2011	Human	1,722	Retrospective fever study:1,722 cases clinically identified, serological confirmation in 103 cases : 103 (100%) w. fever: 88 (86.3%) w. eschar: 70 (68.6) w. rash	Orientia tsutsugamushi	102	No data	No data	No data	Weil-Felix >= 80, and/or IgM/G + commercial test or PCR +	102	No data	0.47/100,000	Probable	36	119	400000	Spatial uncertainty estimated based on extent at province level. Geonames: Shandong Sheng, China » Shandong Sheng, first-order administrative division, GeoNameId : 1796328. D. Foley May 2013	No data
100000154	Viral and Rickettsial Disease Department, Naval Medical Research Center, Silver Spring, MD USA	www.med.navy.mil/sites/NMRC	Kelly, D.J.	kelly.350@osu.edu	503 Robert Grant Avenue, Silver Spring MD 20910 USA	2014-02-05	Parola P, et al.	2008	Genotyping of Orientia tsutsugamushi from humans with scrub typhus, Laos.	Emerg Infect Dis, 14:1484-5.	LAO PEOPLE'S DEMOCRATIC REPUBLIC	Vientiane Province	Mahosot Hospital, Vientiane	2006	Human	63	Prospective fever study:11 PCR confirmed cases	Orientia tsutsugamushi	11	No data	No data	No data	Real time PCR (47kDa)/PCR 56kDa	11	No data	No data	Confirmed	17.9601	102.612	157000	Centered on Mahosot Hospital and encompassing Vientiane Province as a subsample of patients all came from Vientiane or that Province. Google Maps. D. Foley Jan 2014	No data
100000155	Viral and Rickettsial Disease Department, Naval Medical Research Center, Silver Spring, MD USA	www.med.navy.mil/sites/NMRC	Kelly, D.J.	kelly.350@osu.edu	503 Robert Grant Avenue, Silver Spring MD 20910 USA	2014-02-05	Parola P, et al.	2008	Genotyping of Orientia tsutsugamushi from humans with scrub typhus, Laos.	Emerg Infect Dis, 14:1484-5.	LAO PEOPLE'S DEMOCRATIC REPUBLIC	Vientiane Province	Mahosot Hospital, Vientiane	2006	Human	52	Prospective fever study:52 Probable by IFA M >64,G>128	Orientia tsutsugamushi	52	No data	No data	Center for Rickettsial Diseases, Marseille, France	IFA- M >64,G>128	52	No data	No data	Probable	17.9601	102.612	157000	Centered on Mahosot Hospital and encompassing Vientiane Province as a subsample of patients all came from Vientiane or that Province. Google Maps. D. Foley Jan 2014	No data
100000156	Viral and Rickettsial Disease Department, Naval Medical Research Center, Silver Spring, MD USA	www.med.navy.mil/sites/NMRC	Kelly, D.J.	kelly.350@osu.edu	503 Robert Grant Avenue, Silver Spring MD 20910 USA	2015-01-31	Ahmad S, et al.	2010	Scrub typhus in Uttarakhand, India: a common rickettsial disease in an uncommon geographical region.	Tropical Doctor 40:188-90.	India	Uttarakhand State	Garhwal region	September and October, year not given	Human	9	Retrospective Case reports:all with fever	Orientia tsutsugamushi	9	No data	No data	National Institute of Communicable Disease, New Delhi, India	ELISA IgM	9	No data	No data	Probable	30.25	79.3333	120000	All patients belonged to the Garhwal region. Spatial uncertainty estimated based on extent at division level. Garhwāl, Geonames ID: 1271535, second-order administrative division, India IN » Uttarakhand 39, D. Foley Feb 2014 30.25, 79.33333	No data
100000157	Viral and Rickettsial Disease Department, Naval Medical Research Center, Silver Spring, MD USA	www.med.navy.mil/sites/NMRC	Kelly, D.J.	kelly.350@osu.edu	503 Robert Grant Avenue, Silver Spring MD 20910 USA	2015-03-28	Tay ST et al.	1996	Diagnosis of scrub typhus in Malaysian aborigines using nested polymerase chain reaction.	SE Asian J Trop Med Pub Health, 27:580-3.	Malaysia	Selangor	Gombak Hospital: Aborigines who stayed in Orang Asli settlements in the jungle or fringes of villages.	March to May 1995	Human	24	Whole blood collected from febrile Malaysian Aborigines	Orientia tsutsugamushi	6	No data	No data	Bacteriol Div, Inst for Med Res, Kuala Lumpur Malaysia	nested 56 kDa PCR	6	No data	No data	Confirmed	3.29455	101.632	20000	Assumed to be patients at the Gombak Orang Asli Hospital. Georef centered on hospital and uncertainty estimated from anticipated patient catchment area, D. Foley Feb 2014	No data
100000158	Viral and Rickettsial Disease Department, Naval Medical Research Center, Silver Spring, MD USA	www.med.navy.mil/sites/NMRC	Kelly, D.J.	kelly.350@osu.edu	503 Robert Grant Avenue, Silver Spring MD 20910 USA	2014-02-05	Liu YX et al.	2006	Orientia tsutsugamushi in eschars from scrub typhus patients.	Emer Infect Dis, 12:1109-12.	China	Shandong Province	Feixian County	September, October and November of 2003-2004	Human	7	All 7 eschars PCR positive	Orientia tsutsugamushi	7	No data	No data	No data	56 kDa PCR Positive:IFA >4-fold rise IgG	7	No data	No data	Confirmed	35.2606	117.968	35000	Uncertainty based on spatial extent of county in Google Maps. 116d11'–118d18′E, 35d01′–35d33′N in text. Feicheng, Geonames ID: 1811440, populated place, China CN » Shandong Sheng 25, D. Foley Feb 2014	No data
100000159	Viral and Rickettsial Disease Department, Naval Medical Research Center, Silver Spring, MD USA	www.med.navy.mil/sites/NMRC	Kelly, D.J.	kelly.350@osu.edu	503 Robert Grant Avenue, Silver Spring MD 20910 USA	2015-04-02	Keller C, et al.	2012	Epistaxis, maculopapular rash and fever in a German boy after a stay in Thailand caused by Orientia tsutsugamushi.	Klin Padiatr 224:270-1.	Thailand	Surat Thani Province	Koh Samui Island	Not stated	Human	1	Retrospective case report: fever and maculopapular rash	Orientia tsutsugamushi	1	No data	No data	No data	Culture positive, confirmed using 56 kDa PCR : IFA 10,240	1	No data	No data	Confirmed	9.50376	99.9936	12000	Uncertainty based on spatial extent of county in Google Maps. Ko Samui Island, Geonames ID: 1606595, T ISL island, Thailand TH » Surat Thani 60, D. Foley Feb 2014	No data
100000160	Viral and Rickettsial Disease Department, Naval Medical Research Center, Silver Spring, MD USA	www.med.navy.mil/sites/NMRC	Kelly, D.J.	kelly.350@osu.edu	503 Robert Grant Avenue, Silver Spring MD 20910 USA	2015-01-30	Liu YX, et al.	2004	Characterization of Orientia tsutsugamushi strains isolated in Shadong Province, China by immunofluorescence and restriction fragment length polymorphism (RFLP) analyses.	SE Asian J Trop Med Public Health, 35:353-7.	China	Shandong Province	Fei and Zouping County	Not stated	Human	8	Characterization of 23 patient (8),chigger (9),rodent(6) isolates. Also isolates of O. tsutsugamushi in the mite L. scutellare in the endemic season, and in L. palpale, L. linhuaikongense, and W. pacifica, in non-endemic seasons.	Orientia tsutsugamushi	8	No data	No data	Medical Institute of Nanjing Military Command PLA, Jinan China	Murine isolation:nested 56kDa PCR:RFLP typing	8	No data	No data	Confirmed	36.8664	117.746	195000	Centered on Zoupling County but uncertainty encompassing Fei county too, from Google Maps, D. Foley Feb 2014	No data
100000161	Viral and Rickettsial Disease Department, Naval Medical Research Center, Silver Spring, MD USA	www.med.navy.mil/sites/NMRC	Kelly, D.J.	kelly.350@osu.edu	503 Robert Grant Avenue, Silver Spring MD 20910 USA	2014-02-05	Yang LP, et al.	2008	Comparative analysis of nucleotide sequences of Orientia tsutsugamushi in different epidemic areas of scrub typhus in Shandong, China.	Am J Trop Med Hyg, 78:968-72.	China	Shandong Province	Linyi Prefecture	September 2004 to December 2006	Human	16	Characterization of DNA from febrile patient samples	Orientia tsutsugamushi	12	No data	No data	No data	nested 56 kDa PCR	12	No data	No data	Confirmed	35.2375	117.972	125000	Uncertainty based on spatial extent of county in Google Maps. Fei Xian, Geonames ID: 1811441,A ADM3 third-order administrative division, China CN » Shandong Sheng 25, D. Foley Feb 2014	No data
100000162	Viral and Rickettsial Disease Department, Naval Medical Research Center, Silver Spring, MD USA	www.med.navy.mil/sites/NMRC	Kelly, D.J.	kelly.350@osu.edu	503 Robert Grant Avenue, Silver Spring MD 20910 USA	2014-02-05	Yang LP, et al.	2008	Comparative analysis of nucleotide sequences of Orientia tsutsugamushi in different epidemic areas of scrub typhus in Shandong, China.	Am J Trop Med Hyg, 78:968-72.	China	Shandong Province	Tai'an Prefecture	September 2004 to December 2006	Human	4	Characterization of DNA from febrile patient samples	Orientia tsutsugamushi	3	No data	No data	No data	nested 56 kDa PCR	3	No data	No data	Confirmed	36.0711	117.004	85000	Uncertainty based on spatial extent of county in Google Maps. Tai’an Shi, Geonames ID: 1793722, A ADM2 second-order administrative division, China CN » Shandong Sheng 25, D.Foley Feb 2014	No data
100000163	Viral and Rickettsial Disease Department, Naval Medical Research Center, Silver Spring, MD USA	www.med.navy.mil/sites/NMRC	Kelly, D.J.	kelly.350@osu.edu	503 Robert Grant Avenue, Silver Spring MD 20910 USA	2014-02-05	Chen HL, et al.	1995	Isolation of Rickettsia tsutsugamushi from blood samples of patients in Taiwan.	J Formos Med Assoc 94 Suppl 2:S112-9.	TAIWAN, PROVINCE OF CHINA	Taiwan Province	Keelung	June 1992 to December 1994	Human	1	From abstract	Orientia tsutsugamushi	23	No data	No data	National Institute of Preventive Medicine, Taipei	Isolation by cell culture:direct serotyping of isolate	1	No data	No data	Confirmed	25.1149	121.69	10000	Uncertainty based on spatial extent of county in Google Maps. Keelung, Geonames ID: 6724654, A ADM2 second-order administrative division, Taiwan TW » Taiwan 04, D. Foley Feb 2014	No data
100000164	Viral and Rickettsial Disease Department, Naval Medical Research Center, Silver Spring, MD USA	www.med.navy.mil/sites/NMRC	Kelly, D.J.	kelly.350@osu.edu	503 Robert Grant Avenue, Silver Spring MD 20910 USA	2014-02-05	Chen HL, et al.	1995	Isolation of Rickettsia tsutsugamushi from blood samples of patients in Taiwan.	J Formos Med Assoc 94 Suppl 2:S112-9.	TAIWAN, PROVINCE OF CHINA	Taiwan Province	Taitung County	June 1992 to December 1994	Human	23	From abstract	Orientia tsutsugamushi	2	No data	No data	National Institute of Preventive Medicine, Taipei	Isolation by cell culture:direct serotyping of isolate	23	No data	No data	Confirmed	22.8836	121.048	70000	Uncertainty based on spatial extent of county in Google Maps. Taitung, Geonames ID: 1668292, A ADM2 second-order administrative division, Taiwan TW » Taiwan 04, D. Foley Feb 2014	No data
100000165	Viral and Rickettsial Disease Department, Naval Medical Research Center, Silver Spring, MD USA	www.med.navy.mil/sites/NMRC	Kelly, D.J.	kelly.350@osu.edu	503 Robert Grant Avenue, Silver Spring MD 20910 USA	2014-02-05	Chen HL, et al.	1995	Isolation of Rickettsia tsutsugamushi from blood samples of patients in Taiwan.	J Formos Med Assoc 94 Suppl 2:S112-9.	TAIWAN, PROVINCE OF CHINA	Taiwan Province	Kinmen Island	June 1992 to December 1994	Human	2	From abstract	Orientia tsutsugamushi	7	No data	No data	National Institute of Preventive Medicine, Taipei	Isolation by cell culture:direct serotyping of isolate	2	No data	No data	Confirmed	24.4533	118.389	10000	Uncertainty based on spatial extent of county in Google Maps. Kinmen, Geonames ID: 1676511, A ADM2 second-order administrative division, Taiwan TW » Fukien 01 » Fu-chien, D. Foley Feb 2014	No data
100000166	Viral and Rickettsial Disease Department, Naval Medical Research Center, Silver Spring, MD USA	www.med.navy.mil/sites/NMRC	Kelly, D.J.	kelly.350@osu.edu	503 Robert Grant Avenue, Silver Spring MD 20910 USA	2014-02-05	Chen HL, et al.	1995	Isolation of Rickettsia tsutsugamushi from blood samples of patients in Taiwan.	J Formos Med Assoc 94 Suppl 2:S112-9.	TAIWAN, PROVINCE OF CHINA	Taiwan Province	Lienjan	June 1992 to December 1994	Human	7	From abstract	Orientia tsutsugamushi	No data	No data	No data	National Institute of Preventive Medicine, Taipei	Isolation by cell culture:direct serotyping of isolate	7	No data	No data	Confirmed	24	121	220000	Cannot find Lienjan - possibly Lianjiang? Uncertainty based on spatial extent of country in Google Maps. Taiwan, Geonames ID: 1668284, A PCLI independent political entity, Taiwan TW, D. Foley Feb 2014	No data
100000167	Viral and Rickettsial Disease Department, Naval Medical Research Center, Silver Spring, MD USA	www.med.navy.mil/sites/NMRC	Kelly, D.J.	kelly.350@osu.edu	503 Robert Grant Avenue, Silver Spring MD 20910 USA	2014-02-05	Yamamoto S, et al.	2000	Annual incidence of tsutsugamushi disease caused by different serotypes of Orientia tsutsugamushi in Miyazaki Prefecture in 1991-1999.	Jpn J Infect Dis 53:126-7.	Japan	Miyazaki Prefecture	Not determined	1991-1999	Human	576	Prefecture epidemiology summary report (serological confirmation)	Orientia tsutsugamushi	576	No data	No data	No data	4-fold rise or IFA IgM>40/IgG (not distinguished)	576	No data	No data	Probable	32.1981	131.298	100000	Uncertainty based on spatial extent of county in Google Maps. Miyazaki-ken, Geonames ID: 1856710, A ADM1 first-order administrative division, Japan JP » Miyazaki 25, D. Foley Feb 2014	No data
100000168	Viral and Rickettsial Disease Department, Naval Medical Research Center, Silver Spring, MD USA	www.med.navy.mil/sites/NMRC	Kelly, D.J.	kelly.350@osu.edu	503 Robert Grant Avenue, Silver Spring MD 20910 USA	2014-02-05	Ikegaya S, et al.	2013	Case report: tsutsugamushi disease cused by Shimokoshi-type Orientia tsutsugamushi: the first report in Western Japan.	Am J Trop Med Hyg 88:1217-9.	Japan	Fukui Prefecture	see fig 2 maps	29 April, 2012	Human	1	Index case report: eschar present:	Orientia tsutsugamushi	1	No data	No data	Miyazaki Prefectural Public Health Laboratory	nested 56 kDa PCR eschar	1	No data	No data	Confirmed	36.0778	136.387	1000	Relocated from Figure 2 map on GoogleMaps. Uncertainty estimated based on report "bitten by mites while farming the fields close to her home", D. Foley Feb 2014	No data
100000169	Viral and Rickettsial Disease Department, Naval Medical Research Center, Silver Spring, MD USA	www.med.navy.mil/sites/NMRC	Kelly, D.J.	kelly.350@osu.edu	503 Robert Grant Avenue, Silver Spring MD 20910 USA	2014-02-05	Tamura A, et al.	1999	Isolation of Orientia tsutsugamushi from patients in Shikoku and finding of a strain which grows preferentially at low temperatures.	Microbiol Immunol 43:979-81.	Japan	Tokushima Prefecture	Mahara Hospital, Anan City	December 1992 to January 1995	Human	4	Isolations in 3 of 4 patients: All 4 patients had fever and eschar	Orientia tsutsugamushi	3	No data	No data	No data	Murine isolation from patient blood: immunoperoxidase IgG/IgM serology	3	No data	No data	Confirmed	33.9167	134.667	15000	Uncertainty based on likely spatial extent of hospital catchment area in Google Maps. "The hospital is located in a village on the outskirts of Anan City and is surrounded by rice fields, bamboo thickets, and small forested mountains. All patients listed in Table 1 were residents in the area". D. Foley, Feb 2014	No data
100000170	Viral and Rickettsial Disease Department, Naval Medical Research Center, Silver Spring, MD USA	www.med.navy.mil/sites/NMRC	Kelly, D.J.	kelly.350@osu.edu	503 Robert Grant Avenue, Silver Spring MD 20910 USA	2014-02-05	Derrick EH and HE Brown.	1949	Isolation of the Karp strain of Rickettsia tsutsugamushi.	Lancet July 150-1.	Papua New Guinea	Oro Province	Buna-Gona	January, 1943	Human	1	Isolation of new prototype strain: fever, rash:patient survived	Orientia tsutsugamushi	1	No data	No data	Lab of Microbiology and Pathology, Queensland Health Dept.	Isolation by guinea pig passage	1	No data	No data	Confirmed	-8.66569	148.403	20000	Centered on Buna but uncertainty encompassing Gona too, from Google Maps. Buna, Geonames ID: 2098831, P PPL populated place, Papua New Guinea PG » Northern Province 04, D. Foley Feb 2014. 8°40′S 148°24′E Wikipedia	No data
100000171	Viral and Rickettsial Disease Department, Naval Medical Research Center, Silver Spring, MD USA	www.med.navy.mil/sites/NMRC	Kelly, D.J.	kelly.350@osu.edu	503 Robert Grant Avenue, Silver Spring MD 20910 USA	2014-02-05	Kawamori F, et al.	1992	Epidemiology of tsutsugamushi disease in relation to the serotypes of Rickettsa tsutsugamushi isolated from patients, field mice, and unfed chiggers on the eastern slope of Mount Fuji, Shizuoka Prefecture, Japan.	J Clin Microbiol 30:2842-6.	Japan	Shizuoka Prefecture	Gotenba-Oyama District (Eastern slopes of Mt Fuji)	1985 to 1990	Human	32	Human, rodent and mite Orientiaisolationa: Most human cases from September to November	Orientia tsutsugamushi	24	No data	No data	No data	Murine isolation from patient blood	24	No data	No data	Confirmed	35.3336	138.936	7000	Centered on sites from Figure 1 map on GoogleMaps. Uncertainty estimated based on extent of sites, D. Foley Feb 2014	No data
100000173	Viral and Rickettsial Disease Department, Naval Medical Research Center, Silver Spring, MD USA	www.med.navy.mil/sites/NMRC	Kelly, D.J.	kelly.350@osu.edu	503 Robert Grant Avenue, Silver Spring MD 20910 USA	2014-02-05	Li W, et al.	2013	Laboratory diagnosis and genotyp identification of scrub typhus from Pinggu District, Beijing, 2008 and 2012.	Am J Trop Med Hyg, 89:123-9.	China	Beijing City NW	Pinggu District (of Beijing). Longitude: 116d55' to 117d24'E; latitude: 40d02' to 40d22'N	October to November 2010	Human	52	Pinggu district Traditional Chinese Medical Hospital	Orientia tsutsugamushi	47	No data	No data	No data	Nested groEL gene PCR/56kDa protein gene	47	No data	No data	Confirmed	40.211	117.138	23000	Uncertainty based on spatial extent of area according to Google Maps. Pinggu, Geonames ID: 2035468, A ADM3 third-order administrative division, China CN » Beijing 22. D. Foley Feb 2014	No data
100000174	Viral and Rickettsial Disease Department, Naval Medical Research Center, Silver Spring, MD USA	www.med.navy.mil/sites/NMRC	Kelly, D.J.	kelly.350@osu.edu	503 Robert Grant Avenue, Silver Spring MD 20910 USA	2014-02-05	Rodkvamtook W, et al.	2013	Scrub typhus outbreak, Northern Thailand, 2006-2007.	Emer Infect Dis, 19:774-7.	Thailand	Chiangmai Province	Ban Pongyeang ( village in the mountain area located north of the Chiang Mai)	June 2006 - May 2007	Human	26	65 of 142 febrile children, Nakornping Hosp, Chiang Mai City, scrub typhus, 26 were Hmong hill tribe children, 24 were PCR positive	Orientia tsutsugamushi	24	No data	No data	Armed Forces Res Inst Med Sci-Bangkok, Thailand	56 kDa PCR Positive:	24	No data	No data	Confirmed	18.884	98.8215	1500	Uncertainty based on likely spatial extent of area according to Google Maps. Ban Pong Yaeng Nai, Geonames ID: 1155089, P PPL populated place, Thailand TH » Chiang Mai 02, D.Foley Feb 2014	No data
100000175	Viral and Rickettsial Disease Department, Naval Medical Research Center, Silver Spring, MD USA	www.med.navy.mil/sites/NMRC	Kelly, D.J.	kelly.350@osu.edu	503 Robert Grant Avenue, Silver Spring MD 20910 USA	2014-02-05	Duong V, et al.	2013	Molecular epidemiology of Orientia tsutsugamushi in Cambodia and Central Vietnam reveals a broad region-wide diversity.	Infection, Genetics and Evolution, 15:35-42.	Cambodia	Takeo	Specific locality unknown	Between 2008 and 2010	Human	1	Samples collected at Calmette Hospital:Kantha Bopha Hospital, Penom Penh	Orientia tsutsugamushi	1	No data	No data	Institute Pasteur Cambodia	Murine isolation of patient tissue/ blood: PCR mouse organ DNA or human blood DNA	1	No data	No data	Confirmed	10.9167	104.833	47000	Uncertainty based on spatial extent of area according to Google Maps. Takeo, Geonames ID: 1821939, A ADM1 first-order administrative division, Cambodia KH » Takeo 19, D. Foley Feb 2014	HQ718421
100000176	Viral and Rickettsial Disease Department, Naval Medical Research Center, Silver Spring, MD USA	www.med.navy.mil/sites/NMRC	Kelly, D.J.	kelly.350@osu.edu	503 Robert Grant Avenue, Silver Spring MD 20910 USA	2014-02-05	Duong V, et al.	2013	Molecular epidemiology of Orientia tsutsugamushi in Cambodia and Central Vietnam reveals a broad region-wide diversity.	Infection, Genetics and Evolution, 15:35-42.	Cambodia	Campong Cham	Specific locality unknown	Between 2008 and 2010	Human	3	Samples collected at Calmette Hospital:Kantha Bopha Hospital, Penom Penh	Orientia tsutsugamushi	3	No data	No data	Institute Pasteur Cambodia	Murine isolation of patient tissue/ blood: PCR mouse organ DNA or human blood DNA	3	No data	No data	Confirmed	12.0833	105.583	95000	Uncertainty based on spatial extent of area according to Google Maps. Kampong Cham, Geonames ID: 1831172, A ADM1 first-order administrative division, Cambodia KH » Kampong Cham 02, D. Foley Feb 2014	HQ718426, 28, 30
100000177	Viral and Rickettsial Disease Department, Naval Medical Research Center, Silver Spring, MD USA	www.med.navy.mil/sites/NMRC	Kelly, D.J.	kelly.350@osu.edu	503 Robert Grant Avenue, Silver Spring MD 20910 USA	2014-02-05	Duong V, et al.	2013	Molecular epidemiology of Orientia tsutsugamushi in Cambodia and Central Vietnam reveals a broad region-wide diversity.	Infection, Genetics and Evolution, 15:35-42.	Cambodia	Phnom Penh	Specific locality unknown	Between 2008 and 2010	Human	2	Samples collected at Calmette Hospital:Kantha Bopha Hospital, Penom Penh	Orientia tsutsugamushi	2	No data	No data	Institute Pasteur Cambodia	Murine isolation of patient tissue/ blood: PCR mouse organ DNA or human blood DNA	2	No data	No data	Confirmed	11.5749	104.914	20000	Uncertainty based on spatial extent of area according to Google Maps. Phnom Penh, Geonames ID: 1830103, A ADM1 first-order administrative division,Cambodia KH » Phnom Penh 22, D. Foley Feb 2014	HQ718429, 42
100000178	Viral and Rickettsial Disease Department, Naval Medical Research Center, Silver Spring, MD USA	www.med.navy.mil/sites/NMRC	Kelly, D.J.	kelly.350@osu.edu	503 Robert Grant Avenue, Silver Spring MD 20910 USA	2014-02-05	Duong V, et al.	2013	Molecular epidemiology of Orientia tsutsugamushi in Cambodia and Central Vietnam reveals a broad region-wide diversity.	Infection, Genetics and Evolution, 15:35-42.	Cambodia	Kandal	Specific locality unknown	Between 2008 and 2010	Human	11	Samples collected at Calmette Hospital:Kantha Bopha Hospital, Penom Penh	Orientia tsutsugamushi	11	No data	No data	Institute Pasteur Cambodia	Murine isolation of patient tissue/ blood: PCR mouse organ DNA or human blood DNA	11	No data	No data	Confirmed	11.4167	105	58000	Uncertainty based on spatial extent of area according to Google Maps. Kandal, Geonames ID: 1831095, A ADM1 first-order administrative division, Cambodia KH » Kandal 07, D. Foley Feb 2014	HQ718424-27, 32, 34-35, 37-38, 40, 47, HQ718444
100000179	Viral and Rickettsial Disease Department, Naval Medical Research Center, Silver Spring, MD USA	www.med.navy.mil/sites/NMRC	Kelly, D.J.	kelly.350@osu.edu	503 Robert Grant Avenue, Silver Spring MD 20910 USA	2014-02-05	Duong V, et al.	2013	Molecular epidemiology of Orientia tsutsugamushi in Cambodia and Central Vietnam reveals a broad region-wide diversity.	Infection, Genetics and Evolution, 15:35-42.	Cambodia	Kratie	Specific locality unknown	Between 2008 and 2010	Human	3	Samples collected at Calmette Hospital:Kantha Bopha Hospital, Penom Penh	Orientia tsutsugamushi	3	No data	No data	Institute Pasteur Cambodia	Murine isolation of patient tissue/ blood: PCR mouse organ DNA or human blood DNA	3	No data	No data	Confirmed	12.6667	106.083	102000	Uncertainty based on spatial extent of area according to Google Maps. Kratie, Geonames ID: 1830563, A ADM1 first-order administrative division, Cambodia KH » Kratie 09, D. Foley Feb 2014	HQ718422-23, 41
100000180	Viral and Rickettsial Disease Department, Naval Medical Research Center, Silver Spring, MD USA	www.med.navy.mil/sites/NMRC	Kelly, D.J.	kelly.350@osu.edu	503 Robert Grant Avenue, Silver Spring MD 20910 USA	2014-02-05	Duong V, et al.	2013	Molecular epidemiology of Orientia tsutsugamushi in Cambodia and Central Vietnam reveals a broad region-wide diversity.	Infection, Genetics and Evolution, 15:35-42.	Cambodia	Prey Veng	Specific locality unknown	Between 2008 and 2010	Human	3	Samples collected at Calmette Hospital:Kantha Bopha Hospital, Penom Penh	Orientia tsutsugamushi	3	No data	No data	Institute Pasteur Cambodia	Murine isolation of patient tissue/ blood: PCR mouse organ DNA or human blood DNA	3	No data	No data	Confirmed	11.3667	105.467	61000	Uncertainty based on spatial extent of area according to Google Maps. Prey Veng, Geonames ID: 1822609, A ADM1 first-order administrative division, Cambodia KH » Prey Veng 14. D. Foley Feb 2014	HQ718420, 43, 45
100000181	Viral and Rickettsial Disease Department, Naval Medical Research Center, Silver Spring, MD USA	www.med.navy.mil/sites/NMRC	Kelly, D.J.	kelly.350@osu.edu	503 Robert Grant Avenue, Silver Spring MD 20910 USA	2014-02-05	Duong V, et al.	2013	Molecular epidemiology of Orientia tsutsugamushi in Cambodia and Central Vietnam reveals a broad region-wide diversity.	Infection, Genetics and Evolution, 15:35-42.	Cambodia	Koh Kong	Specific locality unknown	Between 2008 and 2010	Human	1	Samples collected at Calmette Hospital:Kantha Bopha Hospital, Penom Penh	Orientia tsutsugamushi	1	No data	No data	Institute Pasteur Cambodia	Murine isolation of patient tissue/ blood: PCR mouse organ DNA or human blood DNA	1	No data	No data	Confirmed	11.5	103.5	97000	Uncertainty based on spatial extent of area according to Google Maps. Koh Kong, Geonames: 1831037, A ADM1 first-order administrative division, Cambodia KH » Kaôh Kŏng 08. D.Foley Feb 2014	HQ718444
100000182	Viral and Rickettsial Disease Department, Naval Medical Research Center, Silver Spring, MD USA	www.med.navy.mil/sites/NMRC	Kelly, D.J.	kelly.350@osu.edu	503 Robert Grant Avenue, Silver Spring MD 20910 USA	2014-02-05	Duong V, et al.	2013	Molecular epidemiology of Orientia tsutsugamushi in Cambodia and Central Vietnam reveals a broad region-wide diversity.	Infection, Genetics and Evolution, 15:35-42.	Cambodia	Kampot	Specific locality unknown	Between 2008 and 2010	Human	1	Samples collected at Calmette Hospital:Kantha Bopha Hospital, Penom Penh	Orientia tsutsugamushi	1	No data	No data	Institute Pasteur Cambodia	Murine isolation of patient tissue/ blood: PCR mouse organ DNA or human blood DNA	1	No data	No data	Confirmed	10.8333	104.333	51000	Uncertainty based on spatial extent of area according to Google Maps. Kampot, Geonames: 1831111, A ADM1 first-order administrative division, Cambodia KH » Kampot 21. D. Foley Feb 2014	HQ718436
100000183	Viral and Rickettsial Disease Department, Naval Medical Research Center, Silver Spring, MD USA	www.med.navy.mil/sites/NMRC	Kelly, D.J.	kelly.350@osu.edu	503 Robert Grant Avenue, Silver Spring MD 20910 USA	2014-02-05	Duong V, et al.	2013	Molecular epidemiology of Orientia tsutsugamushi in Cambodia and Central Vietnam reveals a broad region-wide diversity.	Infection, Genetics and Evolution, 15:35-42.	Cambodia	Kampong Speu	Specific locality unknown	Between 2008 and 2010	Human	1	Samples collected at Calmette Hospital:Kantha Bopha Hospital, Penom Penh	Orientia tsutsugamushi	1	No data	No data	Institute Pasteur Cambodia	Murine isolation of patient tissue/ blood: PCR mouse organ DNA or human blood DNA	1	No data	No data	Confirmed	11.5	104.333	68000	Uncertainty based on spatial extent of area according to Google Maps. Kampong Speu, Geonames: 1831132, A ADM1 first-order administrative division, Cambodia KH » Kampong Speu 04. D. Foley Feb 2014	HQ718446
100000184	Viral and Rickettsial Disease Department, Naval Medical Research Center, Silver Spring, MD USA	www.med.navy.mil/sites/NMRC	Kelly, D.J.	kelly.350@osu.edu	503 Robert Grant Avenue, Silver Spring MD 20910 USA	2014-02-05	Duong V, et al.	2013	Molecular epidemiology of Orientia tsutsugamushi in Cambodia and Central Vietnam reveals a broad region-wide diversity.	Infection, Genetics and Evolution, 15:35-42.	Cambodia	Kampong Thom	Specific locality unknown	Between 2008 and 2010	Human	1	Samples collected at Calmette Hospital:Kantha Bopha Hospital, Penom Penh	Orientia tsutsugamushi	1	No data	No data	Institute Pasteur Cambodia	Murine isolation of patient tissue/ blood: PCR mouse organ DNA or human blood DNA	1	No data	No data	Confirmed	12.8333	105	80000	Uncertainty based on spatial extent of area according to Google Maps. Kampong Thom, Geonames: 1831124, A ADM1 first-order administrative division, Cambodia KH » Kampong Thom 05. D. Foley Feb 2014	HQ718433
100000185	Viral and Rickettsial Disease Department, Naval Medical Research Center, Silver Spring, MD USA	www.med.navy.mil/sites/NMRC	Kelly, D.J.	kelly.350@osu.edu	503 Robert Grant Avenue, Silver Spring MD 20910 USA	2014-02-05	Duong V, et al.	2013	Molecular epidemiology of Orientia tsutsugamushi in Cambodia and Central Vietnam reveals a broad region-wide diversity.	Infection, Genetics and Evolution, 15:35-42.	Cambodia	Unknown	Specific locality unknown	Between 2008 and 2010	Human	1	Samples collected at Calmette Hospital:Kantha Bopha Hospital, Penom Penh	Orientia tsutsugamushi	1	No data	No data	Institute Pasteur Cambodia	Murine isolation of patient tissue/ blood: PCR mouse organ DNA or human blood DNA	1	No data	No data	Confirmed	13	105	282000	Uncertainty based on spatial extent of area according to Google Maps. Kingdom of Cambodia , Geonames ID: 1831722, A PCLI independent political entity, Cambodia KH, D. Foley Feb 2014	No data
100000186	Viral and Rickettsial Disease Department, Naval Medical Research Center, Silver Spring, MD USA	www.med.navy.mil/sites/NMRC	Kelly, D.J.	kelly.350@osu.edu	503 Robert Grant Avenue, Silver Spring MD 20910 USA	2014-02-05	Duong V, et al.	2013	Molecular epidemiology of Orientia tsutsugamushi in Cambodia and Central Vietnam reveals a broad region-wide diversity.	Infection, Genetics and Evolution, 15:35-42.	Vietnam	Quang Nam	Specific locality unknown	Between 2009 and 2010	Human	5	No data	Orientia tsutsugamushi	5	No data	No data	Institute Pasteur Nha Trang, Vietnam	DNA extraction from patient tissues/whole blood	5	No data	No data	Confirmed	15.5833	107.917	90000	Uncertainty based on spatial extent of area according to Google Maps. Tỉnh Quảng Nam, Geonames ID: 1905516, A ADM1 first-order administrative division, Vietnam VN » Quảng Nam 84. D. Foley Feb 2014	HQ718452-54, 59-60
100000187	Viral and Rickettsial Disease Department, Naval Medical Research Center, Silver Spring, MD USA	www.med.navy.mil/sites/NMRC	Kelly, D.J.	kelly.350@osu.edu	503 Robert Grant Avenue, Silver Spring MD 20910 USA	2014-02-05	Duong V, et al.	2013	Molecular epidemiology of Orientia tsutsugamushi in Cambodia and Central Vietnam reveals a broad region-wide diversity.	Infection, Genetics and Evolution, 15:35-42.	Vietnam	Quang Ngai	Specific locality unknown	Between 2009 and 2010	Human	4	No data	Orientia tsutsugamushi	4	No data	No data	Institute Pasteur Nha Trang, Vietnam	DNA extraction from patient tissues/whole blood	4	No data	No data	Confirmed	15	108.667	64000	Uncertainty based on spatial extent of area according to Google Maps. Tỉnh Quảng Ngãi, Geonames: 1568769, A ADM1 first-order administrative division, Vietnam VN » Quảng Ngãi 63. D. Foley Feb 2014	HQ718448-51
100000188	Viral and Rickettsial Disease Department, Naval Medical Research Center, Silver Spring, MD USA	www.med.navy.mil/sites/NMRC	Kelly, D.J.	kelly.350@osu.edu	503 Robert Grant Avenue, Silver Spring MD 20910 USA	2014-02-05	Duong V, et al.	2013	Molecular epidemiology of Orientia tsutsugamushi in Cambodia and Central Vietnam reveals a broad region-wide diversity.	Infection, Genetics and Evolution, 15:35-42.	Vietnam	Khanh Hoa	Specific locality unknown	Between 2009 and 2010	Human	4	No data	Orientia tsutsugamushi	4	No data	No data	Institute Pasteur Nha Trang, Vietnam	DNA extraction from patient tissues/whole blood	4	No data	No data	Confirmed	12.3333	109	72000	Uncertainty based on spatial extent of area according to Google Maps. Tỉnh Khánh Hòa, Geonames ID: 1579634, A ADM1 first-order administrative division, Vietnam VN » Khánh Hòa 54. D. Foley Feb 2014	HQ718455-58
100000189	Viral and Rickettsial Disease Department, Naval Medical Research Center, Silver Spring, MD USA	www.med.navy.mil/sites/NMRC	Kelly, D.J.	kelly.350@osu.edu	503 Robert Grant Avenue, Silver Spring MD 20910 USA	2014-02-05	Munro-Faure AD et al.	1951	Scrub typhus in Korea,	J Roy Army Med Corps, 97:227-9.	KOREA, REPUBLIC OF	No data	British Commonwealth Forces, 29th Gen Hosp Specific locality unknown	June 1951	Human	2	First reported cases in Korea: fever & eschar in both soldiers	Orientia tsutsugamushi	2	No data	No data	Laboratory, 29th Gen Hosp	Weil-Felix OX-K => 2,560	2	No data	No data	Probable	35.7198	127.463	350000	Location estimated as the centroid of Korea and uncertainty that country's extent. No information about likely location of patient infection, D. Foley Feb 2014	No data
100000190	Viral and Rickettsial Disease Department, Naval Medical Research Center, Silver Spring, MD USA	www.med.navy.mil/sites/NMRC	Kelly, D.J.	kelly.350@osu.edu	503 Robert Grant Avenue, Silver Spring MD 20910 USA	2015-03-31	Nicholls L, and Cantab MD	1940	A case of tsutsugamushi (rural typhus) in Ceylon,	Brit Med J, Oct 12:490.	Sri Lanka	Eastern Province	Not specified	1940	Human	1	fever, eschar, rash	Orientia tsutsugamushi	No data	No data	No data	Bacteriological Institute, Colombo, Sri Lanka	Paired sera, Weil-Felix OX-K = 500	1	No data	No data	Probable	7.75	80.75	244000	Location estimated as the centroid of Sri Lanka and uncertainty that country's extent. Democratic Socialist Republic of Sri Lanka, Geonames: 1227603, A PCLI independent political entity, Sri Lanka LK, D. Foley Feb 2014	No data
100000191	Viral and Rickettsial Disease Department, Naval Medical Research Center, Silver Spring, MD USA	www.med.navy.mil/sites/NMRC	Kelly, D.J.	kelly.350@osu.edu	503 Robert Grant Avenue, Silver Spring MD 20910 USA	2014-02-05	Yoo JR, et al.	2014	Unusual genotypic distribution of Orientia tsutsugamushi strains causing human infections on Jeju Island.	Am J Trop Med Hyg 90:507-510.	KOREA, REPUBLIC OF	Jeju Province	Jeju City	Between November 2003 and December 2012	Human	79	Retrospective study: Samples collected at Jeju National Univeristy Hosp, Jeju City	Orientia tsutsugamushi	21	No data	No data	No data	4-fold rise in serum titer or 56kDa PCR positive, and/or clinical manifest	21	No data	No data	Confirmed	33.5097	126.522	5000	Uncertainty based on spatial extent of area according to Google Maps. Jeju-si, Geonames ID: 1846266, P PPLA seat of a first-order administrative division, South Korea KR » Jeju-do 01. D. Foley Feb 2014	No data
100000192	Viral and Rickettsial Disease Department, Naval Medical Research Center, Silver Spring, MD USA	www.med.navy.mil/sites/NMRC	Kelly, D.J.	kelly.350@osu.edu	503 Robert Grant Avenue, Silver Spring MD 20910 USA	2014-02-05	Yoo JR, et al.	2014	Unusual genotypic distribution of Orientia tsutsugamushi strains causing human infections on Jeju Island.	Am J Trop Med Hyg 90:507-510.	KOREA, REPUBLIC OF	Jeju Province	Seogwipo City	Between November 2003 and December 2012	Human	62	Retrospective study: Samples collected at Seogwipo Medical Center, Seogwipo City	Orientia tsutsugamushi	11	No data	No data	No data	4-fold rise in serum titer or 56kDa PCR positive, and/or clinical manifest	11	No data	No data	Confirmed	33.2533	126.562	3000	Uncertainty based on spatial extent of area according to Google Maps. Seogwipo, Geonames ID: 6621166, P PPL populated place, South Korea KR » Jeju-do 01. D. Foley Feb 2014	No data
100000193	Viral and Rickettsial Disease Department, Naval Medical Research Center, Silver Spring, MD USA	www.med.navy.mil/sites/NMRC	Kelly, D.J.	kelly.350@osu.edu	503 Robert Grant Avenue, Silver Spring MD 20910 USA	2015-04-02	McGready R, et al.	2010	Arthropod borne disease: The leading cause of fever in pregnancy on the Thai-Burmese Border.	PLOS Neglected Tropical Diseases, 4(11): e888. doi:10.1371/journal.pntd.0000888	Thailand	Tak Province	Maela Refugee camp and migrant sites at Wang Pha, Mu Run Chai and MawKer Tai	From 7 Jan 2004 to 17 May 2006	Human	203	Prospective fever study, pregnant women: 5 clinics, 3 sites (Wang Pha, Mu RunChai, MawKer Tai & Maela Refugee camp	Orientia tsutsugamushi	3	No data	No data	No data	PCR positive (groEL/47kDa) and/or isolation and/or IFA 4-fold rise(IgM or IgG)	3	No data	No data	Confirmed	16.7167	98.5667	100000	Centered on Mae Sot with uncertainty estimated to encompass the 4 sites (50 km) plus 50 km because some patients are refugees and others travel locally to work. Mae Sot, Geonames ID: 1152188, P PPLA2 seat of a second-order administrative division, Thailand TH » Tak 08. D. Foley Feb 2014	No data
100000194	Viral and Rickettsial Disease Department, Naval Medical Research Center, Silver Spring, MD USA	www.med.navy.mil/sites/NMRC	Kelly, D.J.	kelly.350@osu.edu	503 Robert Grant Avenue, Silver Spring MD 20910 USA	2014-02-05	Phommasone K, et al.	2013	Concurrent Infection with Murine Typhus and Scrub Typhus in Southern Laos—the Mixed and the Unmixed.	PLoS Negl Trop Dis 7(8): e2163. doi:10.1371/journal.pntd.0002163	LAO PEOPLE'S DEMOCRATIC REPUBLIC	Salavan Province	Naxay Village, Salavan District	July, 2009	Human	1	Case report:Patient presented w. mixed rickettsial infection: negative malaria fever, Salavan Provincial Hospital	Orientia tsutsugamushi	1	No data	No data	No data	PCR positive (groEL/47kDa): IFA IgG 1,600)	1	No data	No data	Confirmed	15.75	106.25	100000	Cannot find Naxay Village Salavan and latitude given in text (15d62'37.06"N; 106d33'42.13"E) does not make sense. Uncertainty based on province extent in Google Maps. Salavan, Geonames ID: 1653333, A ADM1 first-order administrative division, Laos LA » Salavan 19. D. Foley 2014	No data
100000195	Viral and Rickettsial Disease Department, Naval Medical Research Center, Silver Spring, MD USA	www.med.navy.mil/sites/NMRC	Kelly, D.J.	kelly.350@osu.edu	503 Robert Grant Avenue, Silver Spring MD 20910 USA	2014-02-05	Lai C-H. et al.	2009	Acute Q fever and scrub typhus, Southern Taiwan.	Emerg Infect Dis 15:1659-61.	TAIWAN, PROVINCE OF CHINA	Taiwan	E-Da Hospital, Kaohsiung County, southern Taiwan	April 15, 2004 June 30, 2008	Human	137	Testing of sera from 137 fever patients	Orientia tsutsugamushi	43	No data	No data	No data	IFA IgG >= 4-fold or IgM >=80	43	No data	No data	Probable	22.6343	120.366	100000	Uncertainty based on spatial extent of province according to Google Maps. Kaohsiung, Geonames ID: 7280289, A ADM1 first-order administrative division, Taiwan TW » Kaohsiung 02. D. Foley Feb 2014	No data
100000196	Viral and Rickettsial Disease Department, Naval Medical Research Center, Silver Spring, MD USA	www.med.navy.mil/sites/NMRC	Kelly, D.J.	kelly.350@osu.edu	503 Robert Grant Avenue, Silver Spring MD 20910 USA	2015-03-31	Reller ME, et al.	2012	Unsuspected rickettsioses among patients with acute febrile illness, Sri Lanka, 2007.	Emerg Infect Dis. 18:825-9.	Sri Lanka	Southern Sri Lanka Province	Karapitiya hospital, Galle, Sri Lanka	March to October, 2007	Human	883	Prospective fever study, consecutive patients: Karapitiya Teaching Hospital	Orientia tsutsugamushi	9	No data	No data	No data	ELISA: IgG >= 4-fold rise	9	No data	No data	Confirmed	6.16667	80.75	100000	Uncertainty based on spatial extent of province according to Google Maps. Southern Province, Geonames ID: 1227618, A ADM1 first-order administrative division, Sri Lanka LK » Southern 34. D. Foley Feb 2014	No data
100000197	Viral and Rickettsial Disease Department, Naval Medical Research Center, Silver Spring, MD USA	www.med.navy.mil/sites/NMRC	Kelly, D.J.	kelly.350@osu.edu	503 Robert Grant Avenue, Silver Spring MD 20910 USA	2014-02-05	Watt G, et al.	1996	Scrub typhus infections poorly responsive to antibiotics in northern Thailand.	Lancet, 348: 86–89.	Thailand	Chiang Rai Province	Chiangrai Prachanuchroa Hospital	Not stated	Human	12	Chiangrai Prachanuchroa Hospital	Orientia tsutsugamushi	12	No data	No data	US and Thai Component, Armed Forces Research Institute of Medical Sciences, Bangkok, Thailand	Murine isolation	12	No data	No data	Confirmed	19.9167	99.9167	40000	Uncertainty based on spatial extent of hospital catchment area (province) according to Google Maps. Changwat Chiang Rai, Geonames ID: 1153668, A ADM1 first-order administrative division, Thailand TH » Chiang Rai 03. D. Foley Feb 2014	No data
100000198	Viral and Rickettsial Disease Department, Naval Medical Research Center, Silver Spring, MD USA	www.med.navy.mil/sites/NMRC	Kelly, D.J.	kelly.350@osu.edu	503 Robert Grant Avenue, Silver Spring MD 20910 USA	2014-02-05	Watt G, et al.	1996	Scrub typhus infections poorly responsive to antibiotics in northern Thailand.	Lancet, 348: 86–89.	Thailand	Tak Province	Mae Sod Hospital	Not stated	Human	7	Mae Sod Hospital	Orientia tsutsugamushi	7	No data	No data	US and Thai Component, Armed Forces Research Institute of Medical Sciences, Bangkok, Thailand	Murine isolation	7	No data	No data	Confirmed	16.5833	98.8333	163000	Uncertainty based on spatial extent of hospital catchment area (province) according to Google Maps. Changwat Tak, Geonames ID: 1150489, A ADM1 first-order administrative division, Thailand TH » Tak 08. D. Foley Feb 2014	No data
100000199	Viral and Rickettsial Disease Department, Naval Medical Research Center, Silver Spring, MD USA	www.med.navy.mil/sites/NMRC	Kelly, D.J.	kelly.350@osu.edu	503 Robert Grant Avenue, Silver Spring MD 20910 USA	2014-02-05	Chang W-H, et al.	1990	Serological classification by monoclonal antibodies of Rickettsia tsutsugamushi isolated in Korea.	J Clin Microbiol. 28:685-8.	KOREA, REPUBLIC OF	Kyonggi Province	Not specified	Not stated	Human	17	Patient isolates for serotyping	Orientia tsutsugamushi	17	No data	No data	No data	Murine isolation	17	No data	No data	Confirmed	37.6	127.25	82000	Uncertainty based on spatial extent of hospital catchment area (province) according to Google Maps. Gyeonggi-do, Geonames ID: 1841610, A ADM1 first-order administrative division, South Korea KR » Gyeonggi-do 13. D. Foley Feb 2014	No data
100000200	Viral and Rickettsial Disease Department, Naval Medical Research Center, Silver Spring, MD USA	www.med.navy.mil/sites/NMRC	Kelly, D.J.	kelly.350@osu.edu	503 Robert Grant Avenue, Silver Spring MD 20910 USA	2014-02-05	Chang W-H, et al.	1990	Serological classification by monoclonal antibodies of Rickettsia tsutsugamushi isolated in Korea.	J Clin Microbiol. 28:685-8.	KOREA, REPUBLIC OF	Chungnam Province	Not specified	Not stated	Human	66	Patient isolates for serotyping	Orientia tsutsugamushi	66	No data	No data	No data	Murine isolation	66	No data	No data	Confirmed	36.5	127	60000	Uncertainty based on spatial extent of hospital catchment area (province) according to Google Maps. Chungcheongnam-do, Geonames ID: 1845105, A ADM1 first-order administrative division, South Korea KR » Chungcheongnam-do 17. D. Foley Feb 2014	No data
100000201	Viral and Rickettsial Disease Department, Naval Medical Research Center, Silver Spring, MD USA	www.med.navy.mil/sites/NMRC	Kelly, D.J.	kelly.350@osu.edu	503 Robert Grant Avenue, Silver Spring MD 20910 USA	2014-02-05	Chang W-H, et al.	1990	Serological classification by monoclonal antibodies of Rickettsia tsutsugamushi isolated in Korea.	J Clin Microbiol. 28:685-8.	KOREA, REPUBLIC OF	Chungbuk Province	Not specified	Not stated	Human	5	Patient isolates for serotyping	Orientia tsutsugamushi	5	No data	No data	No data	Murine isolation	5	No data	No data	Confirmed	36.8215	127.657	90000	Uncertainty based on spatial extent of hospital catchment area (province) according to Google Maps. Chungcheongbuk-do, Geonames ID: 1845106, A ADM1 first-order administrative division, South Korea KR » Chungcheongbuk-do 05. D. Foley Feb 2014	No data
100000202	Viral and Rickettsial Disease Department, Naval Medical Research Center, Silver Spring, MD USA	www.med.navy.mil/sites/NMRC	Kelly, D.J.	kelly.350@osu.edu	503 Robert Grant Avenue, Silver Spring MD 20910 USA	2014-02-05	Chang W-H, et al.	1990	Serological classification by monoclonal antibodies of Rickettsia tsutsugamushi isolated in Korea.	J Clin Microbiol. 28:685-8.	KOREA, REPUBLIC OF	Chonbuk Province	Not specified	Not stated	Human	13	Patient isolates for serotyping	Orientia tsutsugamushi	13	No data	No data	No data	Murine isolation	13	No data	No data	Confirmed	35.75	127.25	72000	Uncertainty based on spatial extent of hospital catchment area (province) according to Google Maps. Jeollabuk-do, Geonames ID: 1845789, A ADM1 first-order administrative division, South Korea KR » Jeollabuk-do 03. D. Foley Feb 2014	No data
100000203	Viral and Rickettsial Disease Department, Naval Medical Research Center, Silver Spring, MD USA	www.med.navy.mil/sites/NMRC	Kelly, D.J.	kelly.350@osu.edu	503 Robert Grant Avenue, Silver Spring MD 20910 USA	2014-02-05	Chang W-H, et al.	1990	Serological classification by monoclonal antibodies of Rickettsia tsutsugamushi isolated in Korea.	J Clin Microbiol. 28:685-8.	KOREA, REPUBLIC OF	Kyongnam Province	Not specified	Not stated	Human	11	Patient isolates for serotyping	Orientia tsutsugamushi	11	No data	No data	No data	Murine isolation	11	No data	No data	Confirmed	35.25	128.25	75000	Uncertainty based on spatial extent of hospital catchment area (province) according to Google Maps. Gyeongsangnam-do, Geonames ID: 1902028, A ADM1 first-order administrative division, South Korea KR » Gyeongsangnam-do 20. D. Foley Feb 2014	No data
100000204	Viral and Rickettsial Disease Department, Naval Medical Research Center, Silver Spring, MD USA	www.med.navy.mil/sites/NMRC	Kelly, D.J.	kelly.350@osu.edu	503 Robert Grant Avenue, Silver Spring MD 20910 USA	2014-02-05	Chang W-H, et al.	1990	Serological classification by monoclonal antibodies of Rickettsia tsutsugamushi isolated in Korea.	J Clin Microbiol. 28:685-8.	KOREA, REPUBLIC OF	Kangwon Province	Not specified	Not stated	Human	1	Patient isolates for serotyping	Orientia tsutsugamushi	1	No data	No data	No data	Murine isolation	1	No data	No data	Confirmed	37.75	128.25	120000	Uncertainty based on spatial extent of hospital catchment area (province) according to Google Maps. Gangwon-do, Geonames ID: 1843125, A ADM1 first-order administrative division, South Korea KR » Gangwon-do 06. D. Foley Feb 2014	No data
100000205	Viral and Rickettsial Disease Department, Naval Medical Research Center, Silver Spring, MD USA	www.med.navy.mil/sites/NMRC	Kelly, D.J.	kelly.350@osu.edu	503 Robert Grant Avenue, Silver Spring MD 20910 USA	2014-02-05	Yamamoto S, et al.	1986	Immunological properties of Rickettsia tsutsugamushi, Kawaski strain, isolated from a patient in Kyushu.	Microbiol Immunol. 30:611-620.	Japan	Miyazaki Prefecture	Not specified	Not stated	Human	9	Patient isolates for serotyping	Orientia tsutsugamushi	9	No data	No data	No data	Murine isolation	9	No data	No data	Confirmed	32.1981	131.298	100000	Uncertainty based on spatial extent of county in Google Maps. Miyazaki-ken, Geonames ID: 1856710, A ADM1 first-order administrative division, Japan JP » Miyazaki 25, D. Foley Feb 2014	No data
100000206	Viral and Rickettsial Disease Department, Naval Medical Research Center, Silver Spring, MD USA	www.med.navy.mil/sites/NMRC	Kelly, D.J.	kelly.350@osu.edu	503 Robert Grant Avenue, Silver Spring MD 20910 USA	2014-02-05	Eamsila C, et al.	1990	Scrub typhus in surburban Bangkok: first cases.	J Med Assoc Thai. 73: 585-591.	Thailand	Samut Prakan Province	Phra Pradaeng District (Amphoe) in a suburban area 200m from the Chao Phraya River	26 June 1989	Human	1	Patient presented at Siriraj Hospital but claimed not to have left local area during previous 6 months	Orientia tsutsugamushi	1	No data	No data	US and Thai Component, Armed Forces Research Institute of Medical Sciences, Bangkok, Thailand	Murine isolation: 4-fold change IFA	1	No data	No data	Confirmed	13.648	100.528	2000	Georeference and uncertainty estimated based on Figure 1 map compared to probable location on Google Maps. D. Foley Feb 2014	No data
100000207	Viral and Rickettsial Disease Department, Naval Medical Research Center, Silver Spring, MD USA	www.med.navy.mil/sites/NMRC	Kelly, D.J.	kelly.350@osu.edu	503 Robert Grant Avenue, Silver Spring MD 20910 USA	2014-02-05	Eamsila C, et al.	1990	Scrub typhus in surburban Bangkok: first cases.	J Med Assoc Thai. 73: 585-591.	Thailand	Bangkok Province	Phasi Charoen District (Amphoe)	6 October 1989	Human	1	Patient presented at Siriraj Hospital but claimed not to have left local area during previous month	Orientia tsutsugamushi	1	No data	No data	US and Thai Component, Armed Forces Research Institute of Medical Sciences, Bangkok, Thailand	Murine isolation: 4-fold change IFA	1	No data	No data	Confirmed	13.7225	100.433	2000	Georeference and uncertainty estimated based on Figure 1 map compared to probable location on Google Maps. D. Foley Feb 2014	No data
100000208	Viral and Rickettsial Disease Department, Naval Medical Research Center, Silver Spring, MD USA	www.med.navy.mil/sites/NMRC	Kelly, D.J.	kelly.350@osu.edu	503 Robert Grant Avenue, Silver Spring MD 20910 USA	2014-02-05	Eamsila C, et al.	1990	Scrub typhus in surburban Bangkok: first cases.	J Med Assoc Thai. 73: 585-591.	Thailand	Nonthaburi Province	Bang Kruai District (Amphoe)	14 November 1989	Human	1	Patient presented at Siriraj Hospital but claimed not to have left local area during previous month	Orientia tsutsugamushi	1	No data	No data	US and Thai Component, Armed Forces Research Institute of Medical Sciences, Bangkok, Thailand	Murine isolation: 4-fold change IFA	1	No data	No data	Confirmed	13.8347	100.456	2000	Georeference and uncertainty estimated based on Figure 1 map compared to probable location on Google Maps. D. Foley Feb 2014	No data
100000209	Viral and Rickettsial Disease Department, Naval Medical Research Center, Silver Spring, MD USA	www.med.navy.mil/sites/NMRC	Kelly, D.J.	kelly.350@osu.edu	503 Robert Grant Avenue, Silver Spring MD 20910 USA	2015-04-02	Chayakul P, et al.	1988	Scrub typhus pneumonitis: an entity which is frequently missed.	Quarterly J Med. 256:595-602.	Thailand	Songkhla Province	Hat Yai District	Between August 1983 and February 1986	Human	39	Patients presented at Songklanagarind and Hat Yai Hospitals	Orientia tsutsugamushi	4	No data	No data	Not stated	WF OXK => 4-fold rise	4	No data	No data	Confirmed	6.98092	100.465	32000	Uncertainty based on spatial extent of hospital catchment area according to Google Maps. Amphoe Hat Yai, Geonames ID: 1610779, A ADM2 second-order administrative division, Thailand TH » Songkhla 68 » Amphoe Hat Yai. D. Foley Feb 2014	No data
100000210	Viral and Rickettsial Disease Department, Naval Medical Research Center, Silver Spring, MD USA	www.med.navy.mil/sites/NMRC	Kelly, D.J.	kelly.350@osu.edu	503 Robert Grant Avenue, Silver Spring MD 20910 USA	2014-02-05	Yi KS, et al.	1993	Scrub typhus in Korea: importance of early clinical diagnosis in this newly recognized endemic area.	Military Medicine, 158:269-273.	KOREA, REPUBLIC OF	Gyeongsang Province	Vicinity of Chinhae on southern coast of Korea. Jinhae-gu District	From 1985 through 1990	Human	189	Patients presenting to Yi's Civilian Internal Medicine Clinic (formerly Chinhae)	Orientia tsutsugamushi	189	No data	No data	Not stated	IFA/IIP: IgG >= 40 or IgM >= 20 plus clinical findings (eschar, lymphadenitis)	189	No data	No data	Probable	35.1494	128.66	10000	Uncertainty estimated from assumed extent of patient catchment area, Google Maps. Chinhae, Geonames ID: 1846069, P PPL populated place, South Korea KR » Gyeongsangnam-do 20. D. Foley Feb 2014	No data
100000211	Viral and Rickettsial Disease Department, Naval Medical Research Center, Silver Spring, MD USA	www.med.navy.mil/sites/NMRC	Kelly, D.J.	kelly.350@osu.edu	503 Robert Grant Avenue, Silver Spring MD 20910 USA	2014-02-05	Kim D-M, et al.	2013	Scrub typhus meningitis or meningoencephalitis.	Am J Trop Med Hyg, 89:1206-1211.	KOREA, REPUBLIC OF	South Jeolla Province	Chosun University Hosp, Not further specified	Between Sep 1, 2004 and Dec 31, 2008	Human	325	Retrospective meningitis/meningoencephalitis study: 93.5% with eschar	Orientia tsutsugamushi	325	No data	No data	No data	PCR positive (56kDa sp-genotyping) or IFA with 4-fold rise in titer	325	No data	No data	Confirmed	34.75	127	80000	Uncertainty estimated from assumed extent of patient catchment area (i.e. province), Google Maps. Jeollanam-do, Geonames ID: 1845788, A ADM1 first-order administrative division, South Korea KR » Jeollanam-do 16. D. Foley Feb 2014	No data
100000212	Viral and Rickettsial Disease Department, Naval Medical Research Center, Silver Spring, MD USA	www.med.navy.mil/sites/NMRC	Kelly, D.J.	kelly.350@osu.edu	503 Robert Grant Avenue, Silver Spring MD 20910 USA	2014-02-05	Corwin A, et al.	1999	Scrub typhus and military operations in Indochina.	Clin Infect Dis 29:940-941.	LAO PEOPLE'S DEMOCRATIC REPUBLIC	No data	Not specified	From June 1996 through April 1998	Human	127	Surveillance of deployed military troops training in Laos	Orientia tsutsugamushi	No data	No data	No data	Armed Forces Res Inst Med Sci-Bangkok, Thailand	ELISA: IgG >= 4-fold rise	5	No data	3.9%	Confirmed	18	105	520000	Uncertainty estimated from assumed extent of patient catchment area (i.e.Laos), Google Maps. Lao People’s Democratic Republic, Geonames ID: 1655842, A PCLI independent political entity, Laos LA. D. Foley Feb 2014	No data
100000213	Viral and Rickettsial Disease Department, Naval Medical Research Center, Silver Spring, MD USA	www.med.navy.mil/sites/NMRC	Kelly, D.J.	kelly.350@osu.edu	503 Robert Grant Avenue, Silver Spring MD 20910 USA	2015-04-02	Corwin A, et al.	1999	Scrub typhus and military operations in Indochina.	Clin Infect Dis 29:940-941.	Vietnam	No data	Not specified	From June 1996 through April 1998	Human	194	Surveillance of deployed military troops training in Vietnam	Orientia tsutsugamushi	9	No data	No data	Armed Forces Res Inst Med Sci-Bangkok, Thailand	ELISA: IgG >= 4-fold rise	9	No data	4.6%	Confirmed	16.1667	107.833	840000	Uncertainty estimated from assumed extent of patient catchment area (i.e. Vietnam), Google Maps. Socialist Republic of Vietnam, Geonames ID: 1562822, A PCLI independent political entity, Vietnam VN. D. Foley Feb 2014	No data
100000214	Viral and Rickettsial Disease Department, Naval Medical Research Center, Silver Spring, MD USA	www.med.navy.mil/sites/NMRC	Kelly, D.J.	kelly.350@osu.edu	503 Robert Grant Avenue, Silver Spring MD 20910 USA	2014-02-05	Zhang W-Y, et al.	2014	Scrub Typhus in Mainland China, 2006–2012: The Need for Targeted Public Health Interventions.	PLoS Negl Trop Dis 7(12): e2493. doi:10.1371/journal.pntd.0002493	China	Guangdong, Fujian, Jiangxi, Guangxi Provinces	Primary cluster, 176 counties, not otherwide specified	During May to November, 2012	Human	3699	Data collected by China Information System for Diseases Control and Prevention	Orientia tsutsugamushi	3699	No data	No data	Not stated	4-fold rise in serum IFA titer and/or PCR positive and/or isolation	3699	No data	No data	Confirmed	23.2212	113.375	450000	Centered on Guangdong with extent to cover area of cluster 1 shown in Figure 1 of article, D. Foley Feb 2014.	No data
100000215	Viral and Rickettsial Disease Department, Naval Medical Research Center, Silver Spring, MD USA	www.med.navy.mil/sites/NMRC	Kelly, D.J.	kelly.350@osu.edu	503 Robert Grant Avenue, Silver Spring MD 20910 USA	2014-02-05	Zhang W-Y, et al.	2014	Scrub Typhus in Mainland China, 2006–2012: The Need for Targeted Public Health Interventions.	PLoS Negl Trop Dis 7(12): e2493. doi:10.1371/journal.pntd.0002493	China	Yunnan, Sichuan Province	Secondary cluster, 107 counties, not otherwise specified	Between June 2012 to September 2012	Human	1841	Data collected by China Information System for Diseases Control and Prevention	Orientia tsutsugamushi	1841	No data	No data	Not stated	4-fold rise in serum IFA titer and/or PCR positive and/or isolation	1841	No data	No data	Confirmed	26.2343	101.77	600000	Centered on cluster 2 of Figure 1 of article with extent to cover area , D. Foley Feb 2014.	No data
100000216	Viral and Rickettsial Disease Department, Naval Medical Research Center, Silver Spring, MD USA	www.med.navy.mil/sites/NMRC	Kelly, D.J.	kelly.350@osu.edu	503 Robert Grant Avenue, Silver Spring MD 20910 USA	2014-02-05	Zhang W-Y, et al.	2014	Scrub Typhus in Mainland China, 2006–2012: The Need for Targeted Public Health Interventions.	PLoS Negl Trop Dis 7(12): e2493. doi:10.1371/journal.pntd.0002493	China	Jiangsu,Anhui, Shandong Provinces	Secondary cluster, 215 counties, not otherwise specified	Between October and November 2012	Human	1816	Data collected by China Information System for Diseases Control and Prevention	Orientia tsutsugamushi	1816	No data	No data	Not stated	4-fold rise in serum IFA titer and/or PCR positive and/or isolation	1816	No data	No data	Confirmed	33.5414	117.679	340000	Centered on cluster 3 of Figure 1 of article with extent to cover area , D. Foley Feb 2014.	No data
100000217	Viral and Rickettsial Disease Department, Naval Medical Research Center, Silver Spring, MD USA	www.med.navy.mil/sites/NMRC	Kelly, D.J.	kelly.350@osu.edu	503 Robert Grant Avenue, Silver Spring MD 20910 USA	2014-02-05	Zhang W-Y, et al.	2014	Scrub Typhus in Mainland China, 2006–2012: The Need for Targeted Public Health Interventions.	PLoS Negl Trop Dis 7(12): e2493. doi:10.1371/journal.pntd.0002493	China	Shaanxi Province	Secondary cluster, 2 counties, not otherwise specified	Between October-November 2012	Human	70	Data collected by China Information System for Diseases Control and Prevention	Orientia tsutsugamushi	70	No data	No data	Not stated	4-fold rise in serum IFA titer and/or PCR positive and/or isolation	70	No data	No data	Confirmed	36	109	450000	Spatial uncertainty estimated based on extent of province. Shaanxi, Geonames ID: 1796480, A ADM1 first-order administrative division, China CN » Shaanxi 26.D. Foley Feb 2014	No data
100000218	Viral and Rickettsial Disease Department, Naval Medical Research Center, Silver Spring, MD USA	www.med.navy.mil/sites/NMRC	Kelly, D.J.	kelly.350@osu.edu	503 Robert Grant Avenue, Silver Spring MD 20910 USA	2014-02-05	Zhang W-Y, et al.	2014	Scrub Typhus in Mainland China, 2006–2012: The Need for Targeted Public Health Interventions.	PLoS Negl Trop Dis 7(12): e2493. doi:10.1371/journal.pntd.0002493	China	Pinggu District	Secondary cluster, Beijing City	Between October-November 2011	Human	65	Data collected by China Information System for Diseases Control and Prevention	Orientia tsutsugamushi	65	No data	No data	Not stated	4-fold rise in serum IFA titer and/or PCR positive and/or isolation	65	No data	No data	Confirmed	39.9169	116.397	100000	Spatial uncertainty estimated based on extent of province. Beijing Shi, Geonames ID: 2038349, A ADM1 first-order administrative division, China CN » Beijing 22. D. Foley Feb 2014	No data
100000219	Viral and Rickettsial Disease Department, Naval Medical Research Center, Silver Spring, MD USA	www.med.navy.mil/sites/NMRC	Kelly, D.J.	kelly.350@osu.edu	503 Robert Grant Avenue, Silver Spring MD 20910 USA	2014-02-05	Zhang W-Y, et al.	2014	Scrub Typhus in Mainland China, 2006–2012: The Need for Targeted Public Health Interventions.	PLoS Negl Trop Dis 7(12): e2493. doi:10.1371/journal.pntd.0002493	China	Fujian Province	Secondary cluster, not otherwise specified	Between October and November 2012	Human	32	Data collected by China Information System for Diseases Control and Prevention	Orientia tsutsugamushi	32	No data	No data	Not stated	4-fold rise in serum IFA titer and/or PCR positive and/or isolation	32	No data	No data	Confirmed	26.545	117.843	320000	Spatial uncertainty estimated based on extent of province. Fujian Sheng, Geonames ID: 1811017, A ADM1 first-order administrative division, China CN » Fujian 07. D. Foley Feb 2014	No data
100000220	Viral and Rickettsial Disease Department, Naval Medical Research Center, Silver Spring, MD USA	www.med.navy.mil/sites/NMRC	Kelly, D.J.	kelly.350@osu.edu	503 Robert Grant Avenue, Silver Spring MD 20910 USA	2014-02-05	Chheng K, et al.	2013	A prospective study of the causes of febrile illness reuiring hospitalization in children in Cambodia.	PLoS ONE 8(4): e60634. doi:10.1371/journal.pone.0060634	Cambodia	Siem Reap Province	Siem Reap City	Between 12 October 2009 and 12 October 2010	Human	1225	1 year prospective study of 1,225 fevers, Angkor Hospital for Children	Orientia tsutsugamushi	96	No data	No data	Not stated	IFA IgM or ELISA IgM >=4-fold rise paired sera or Real-time PCR positive and/or culture positive	96	No data	No data	Confirmed	13.5	104	100000	Uncertainty estimated from assumed extent of patient catchment area (i.e. province), Google Maps. Siem Reap, Geonames ID: 1822213, A ADM1 first-order administrative division, Cambodia KH » Siem Reap 24. D. Foley Feb 2014	No data
100000221	Viral and Rickettsial Disease Department, Naval Medical Research Center, Silver Spring, MD USA	www.med.navy.mil/sites/NMRC	Kelly, D.J.	kelly.350@osu.edu	503 Robert Grant Avenue, Silver Spring MD 20910 USA	2015-03-31	Mendell TH.	1946	Scrub typhus fever (tsutsugamushi disease) in New Guinea, report of 75 cases.	Am J Med Sci 211: 9-22.	Papua New Guinea	Northern New Guinea	Station Hospital, northern NG, not further specified	August-September-October, 1944	Human	75	2 deaths (2.7% mortality): 51 (68%) with eschar, 59 (78%) with rash	Orientia tsutsugamushi	14	No data	No data	Not stated	Weil-Felix OXK >=160. clinical features	14	No data	No data	Probable	-5.61599	141.058	1200000	Uncertainty estimated from assumed extent of patient catchment area (i.e. island of New Guinea), Google Maps. D. Foley Feb 2014	No data
100000222	Viral and Rickettsial Disease Department, Naval Medical Research Center, Silver Spring, MD USA	www.med.navy.mil/sites/NMRC	Kelly, D.J.	kelly.350@osu.edu	503 Robert Grant Avenue, Silver Spring MD 20910 USA	2014-02-05	Fournier PE, et al.	2008	Detection of new genotypes of Orientia tsutsugamushi infecting humans in Thailand.	Clin Microbiol Infect 14:168-173.	Thailand	Chaiyaphum Province	Chaiyaphum Hospital	Between 1 July 2003 and 31 December 2004	Human	47	All samples Weil-Felix OX-K >= 80 and IFA(G) >128: (M) >64	Orientia tsutsugamushi	5	No data	No data	Unite des Rickettsies, Marseille, France	PCR positive (47 kDa and 56 kDa)	5	No data	No data	Confirmed	16.018	101.812	82000	Uncertainty estimated from assumed extent of patient catchment area (i.e. province), Google Maps. Changwat Chaiyaphum, Geonames ID: 1611406, A ADM1 first-order administrative division, Thailand TH » Chaiyaphum 26. D. Foley Feb 2014 population : 1185521	No data
100000223	Viral and Rickettsial Disease Department, Naval Medical Research Center, Silver Spring, MD USA	www.med.navy.mil/sites/NMRC	Kelly, D.J.	kelly.350@osu.edu	503 Robert Grant Avenue, Silver Spring MD 20910 USA	2014-02-05	Fournier PE, et al.	2008	Detection of new genotypes of Orientia tsutsugamushi infecting humans in Thailand.	Clin Microbiol Infect 14:168-173.	Thailand	Bureerum Province	Bureerum Hospital	Between 1 July 2003 and 31 December 2004	Human	72	All samples Weil-Felix OX-K >= 80 and IFA(G) >128: (M) >64	Orientia tsutsugamushi	2	No data	No data	Unite des Rickettsies, Marseille, France	PCR positive (47 kDa and 56 kDa)	2	No data	No data	Confirmed	14.8482	102.993	100000	Uncertainty estimated from assumed extent of patient catchment area (i.e. province), Google Maps. Changwat Buriram, Geonames ID: 1611452, A ADM1 first-order administrative division, Thailand TH » Buriram 28. D. Foley Feb 2014	No data
100000224	Viral and Rickettsial Disease Department, Naval Medical Research Center, Silver Spring, MD USA	www.med.navy.mil/sites/NMRC	Kelly, D.J.	kelly.350@osu.edu	503 Robert Grant Avenue, Silver Spring MD 20910 USA	2014-02-05	Fournier PE, et al.	2008	Detection of new genotypes of Orientia tsutsugamushi infecting humans in Thailand.	Clin Microbiol Infect 14:168-173.	Thailand	Chumphon Province	Chumphon Hospital	Between 1 July 2003 and 31 December 2004	Human	76	All samples Weil-Felix OX-K >= 80 and IFA(G) >128: (M) >64	Orientia tsutsugamushi	3	No data	No data	Unite des Rickettsies, Marseille, France	PCR positive (47 kDa and 56 kDa)	3	No data	No data	Confirmed	10.4	99.0667	80000	Uncertainty estimated from assumed extent of patient catchment area (i.e. province), Google Maps. Changwat Chumphon, Geonames ID: 1153555, A ADM1 first-order administrative division, Thailand TH » Chumphon 58. D. Foley Feb 2014	No data
100000225	Viral and Rickettsial Disease Department, Naval Medical Research Center, Silver Spring, MD USA	www.med.navy.mil/sites/NMRC	Kelly, D.J.	kelly.350@osu.edu	503 Robert Grant Avenue, Silver Spring MD 20910 USA	2015-03-28	Smadel JE et al.	1948	Chloromycetin in the treatment of scrub typhus.	Science 108:160-161.	Malaysia	Selangor State	Kuala Lumpur	March - April 1948	Human	20	Isolation of R tsutsugamushi in 20/25 patients	Orientia tsutsugamushi	20	No data	No data	Not stated	Murine isolation from patient blood	20	No data	No data	Confirmed	3.14309	101.687	40000	Uncertainty estimated in Google Maps taking into account that 22 of 25 patients derived the infection within 20 mi of KL. Kuala Lumpur, Geonames ID: 1733046, A ADM1 first-order administrative division, Malaysia MY » Kuala Lumpur 14. D. Foley Feb 2014	No data
100000226	Viral and Rickettsial Disease Department, Naval Medical Research Center, Silver Spring, MD USA	www.med.navy.mil/sites/NMRC	Kelly, D.J.	kelly.350@osu.edu	503 Robert Grant Avenue, Silver Spring MD 20910 USA	2014-02-05	Fang RCY et al.	1975	Clinical observations of scrub typhus on Penghu (The Pescadores Islands)	Trop Geographic Med 27:143-150.	TAIWAN, PROVINCE OF CHINA	Taiwan Province	Chinese Naval Hospital, Penghu Island	Between May and September 1973	Human	68	Diagnosis based upon eschar 56 (82%), rash 24 (35%) /clinical manifestations	Orientia tsutsugamushi	30	No data	No data	Not stated	Weil-Felix OX-K >= 160 (30/68)	30	No data	No data	Probable	23.5711	119.611	15000	Uncertainty estimated from extent of patient catchment area (i.e. island as in Figure 2 of article), Google Maps. Penghu, Geonames ID: 1670651, A ADM2 second-order administrative division, Taiwan TW » Taiwan 04 » Penghu PEN. D. Foley Feb 2014.	No data
100000227	Viral and Rickettsial Disease Department, Naval Medical Research Center, Silver Spring, MD USA	www.med.navy.mil/sites/NMRC	Kelly, D.J.	kelly.350@osu.edu	503 Robert Grant Avenue, Silver Spring MD 20910 USA	2014-02-05	Premaratna R et al.	2013	Scrub typhus pneumonitis.	Inter J Infect Dis 17:e284.	Sri Lanka	Northern Sri Lanka, not otherwise stated	No data	March 2009	Human	1	Case report: eschar present:	Orientia tsutsugamushi	1	No data	No data	Not stated	IFA 4-fold rise in WG titer (8,192)	1	No data	No data	Confirmed	8.67878	80.5344	140000	Site selected in Google Maps with extent to cover the northern half of Sri Lanka. D. Foley, Feb 2014.	No data
100000228	Viral and Rickettsial Disease Department, Naval Medical Research Center, Silver Spring, MD USA	www.med.navy.mil/sites/NMRC	Kelly, D.J.	kelly.350@osu.edu	503 Robert Grant Avenue, Silver Spring MD 20910 USA	2014-02-05	Tarasevich IV et al.	1968	Studies of antigenic characteristics of Rickettsia tsutsugamushi isolated in the U.S.S.R.	Acta Virol 12:63-67.	Russian Federation	Primorye territory (Primorsky Krai)	Slavyansky District	1965	Human	1	B-8-65 blood isolate	Orientia tsutsugamushi	1	No data	No data	Not stated	Blood isolate	1	No data	No data	Confirmed	42.8641	131.388	15000	Only mention of Slavyansky is for an island or Slavyanskiy Bay. Assumed Slavyanka but uncertainty to cover Slavyanskiy Bay and environs (in Google Maps). Slavyanka, Geonames ID: 2016430, P PPL populated place, Russia RU » Primorskiy 59. D. Foley Feb 2014	No data
100000229	Viral and Rickettsial Disease Department, Naval Medical Research Center, Silver Spring, MD USA	www.med.navy.mil/sites/NMRC	Kelly, D.J.	kelly.350@osu.edu	503 Robert Grant Avenue, Silver Spring MD 20910 USA	2014-02-05	Shirai A and CL Wisseman, Jr.	1975	Serologic classification of scrub typhus isolates from Pakistan.	Am J Trop Med Hyg. 24: 145-152.	Pakistan	No data	Sialokot	est. 1965	Human	3	Isolates from patient blood	Orientia tsutsugamushi	3	No data	No data	Not stated	Murine isolates from patient blood	3	No data	No data	Confirmed	32.4433	74.5682	40000	Uncertainty estimated from assumed extent of patient catchment area (i.e. district), Google Maps. Siālkot District, Geonames ID: 1164908, A ADM2 second-order administrative division, Pakistan PK » Punjab 04 » Siālkot District. D. Foley Feb 2014	No data
100000230	Viral and Rickettsial Disease Department, Naval Medical Research Center, Silver Spring, MD USA	www.med.navy.mil/sites/NMRC	Kelly, D.J.	kelly.350@osu.edu	503 Robert Grant Avenue, Silver Spring MD 20910 USA	2014-02-05	Otani K, et al.	2009	A case report of Shimokoshi type Orientia tsutsugamushi from Yamagata Prefecture, Japan.	Med Entomol Zool 60:317-3221.	Japan	Yamagata Prefecture	Not specified	November 2007	Human	1	Patient w. fever, rash & eschar	Orientia tsutsugamushi	1	No data	No data	Not stated	IFA (G) 2560: 56kDa PCR positive	1	No data	No data	Confirmed	38.4503	140.1	78000	Spatial uncertainty estimated based on extent. Yamagata-ken, Geonames ID: 2110554, A ADM1 first-order administrative division, Japan JP » Yamagata 44. D. Foley Feb 2014	No data
100000231	Viral and Rickettsial Disease Department, Naval Medical Research Center, Silver Spring, MD USA	www.med.navy.mil/sites/NMRC	Kelly, D.J.	kelly.350@osu.edu	503 Robert Grant Avenue, Silver Spring MD 20910 USA	2014-02-05	Chung JH et al.	2013	Case report: scrub typhus and cerebravascular injury: a phenomenon of delayed treatment?	Am J Trop Med Hyg 89:119-122.	KOREA, REPUBLIC OF	Gwangju Metropolitan City	Chosun University Hospital	2012 not otherwise specified	Human	3	Case reports: patients w. fever, rash, 2/3 w. eschar: 1 fatal (no eschar)	Orientia tsutsugamushi	3	No data	No data	Not stated	4-fold rise IFA (M & G) positive: PCR (56kDa) positive blood or eschar	3	No data	No data	Confirmed	35.1547	126.916	18000	Uncertainty estimated from extent of patient catchment area (i.e.Gwangju), Google Maps. Gwangju, Geonames ID: 1841811, P PPLA seat of a first-order administrative division, South Korea KR » Gwangju 18. D. Foley Feb 2014	No data
100000232	Viral and Rickettsial Disease Department, Naval Medical Research Center, Silver Spring, MD USA	www.med.navy.mil/sites/NMRC	Kelly, D.J.	kelly.350@osu.edu	503 Robert Grant Avenue, Silver Spring MD 20910 USA	2014-02-05	Watthanaworawit W et al.	2013	Short report: a prospective evaluation of real-time PCR assays for the detection of Orientia tsutsugamushi and Rickettsia sp. for early diagnosis of rickettsial infections during the acute phase of undifferentiated febrile illness.	Am J Trop Med Hyg 89:308-310.	Thailand	Tak Province	Thai-Myanmar border,(Maela, Wang Pha, Mawker villages)	Not stated	Human	180	Prospective PCR validation study	Orientia tsutsugamushi	7	No data	S Jintawon	Mahidol University Laboratory , Bangkok, Thailand	IFA >= 4-fold rise IgM:	7	No data	No data	Confirmed	16.7167	98.5667	100000	Centered on Mae Sot with uncertainty estimated to encompass the 4 sites (50 km) plus 50 km because some patients are refugees and others travel locally to work. Mae Sot, Geonames ID: 1152188, P PPLA2 seat of a second-order administrative division, Thailand TH » Tak 08. D. Foley Feb 2014	No data
100000233	Viral and Rickettsial Disease Department, Naval Medical Research Center, Silver Spring, MD USA	www.med.navy.mil/sites/NMRC	Kelly, D.J.	kelly.350@osu.edu	503 Robert Grant Avenue, Silver Spring MD 20910 USA	2014-02-05	Currie B et al.	1993	A new focus of scrub typhus in tropical Australia.	Am J Trop Med Hyg 49:425-429.	Australia	Northern Territory	Litchfield National Park	Between August 1990 and May 1992	Human	5	Case reports, n=5: all with eschar: rash in 4/5: all with travel history to Litchfield	Orientia tsutsugamushi	5	No data	No data	Not stated	IFA >= 4-fold rise	5	4-fold rise = "confirmed"	No data	Confirmed	-13.0979	130.807	20000	Georeference and uncertainty from extent in Google Maps based on likely place where infection acquired. D. Foley, Sep 2012.	No data
100000234	Viral and Rickettsial Disease Department, Naval Medical Research Center, Silver Spring, MD USA	www.med.navy.mil/sites/NMRC	Kelly, D.J.	kelly.350@osu.edu	503 Robert Grant Avenue, Silver Spring MD 20910 USA	2014-02-05	Ley HL and RA Markelz.	1961	Scrub typhus: occurrence in United Nations Personnel in Korea.	Mil Med 126:834-837.	KOREA, REPUBLIC OF	No data	10 miles N of 38th Parallel	16 October and 3 November 1953	Human	2	Case reports, n=2: fever, eschar, rash	Orientia tsutsugamushi	2	No data	No data	Virus & Rickettsial Depts, 406th Med Gen Laboratory	Murine isolates from patient blood	2	No data	No data	Confirmed	38.2155	126.99	120000	Georeference from Google Maps by finding approximate mid point of peninsula at about the latitude of the location then estimating the extent to cover the width of the penisula. D. Foley Feb 2014	No data
100000235	Viral and Rickettsial Disease Department, Naval Medical Research Center, Silver Spring, MD USA	www.med.navy.mil/sites/NMRC	Kelly, D.J.	kelly.350@osu.edu	503 Robert Grant Avenue, Silver Spring MD 20910 USA	2014-02-05	Bengtson IA.	1946	A serological study of 37 cases of tsutsugamushi disease (scrub typhus) occuring in Burma and the Philippine Islands.	Public Health Report June 14: 887-894.	Philippines	Mindoro	Ninth General Hospital (location not specified)	February 2-7, 1945	Human	2	Sera collected by Ted Woodward	Orientia tsutsugamushi	2	No data	No data	National Institutes of Health, Bethesda MD USA	Weil-Felix OXK >=320: and/or O. tsu complement fixation >=8,192	2	No data	No data	Probable	11.3	122.5	850000	Georeference and uncertainty based on spatial extent of Philippines in Google Maps. D. Foley Feb 2014	No data
100000236	Viral and Rickettsial Disease Department, Naval Medical Research Center, Silver Spring, MD USA	www.med.navy.mil/sites/NMRC	Kelly, D.J.	kelly.350@osu.edu	503 Robert Grant Avenue, Silver Spring MD 20910 USA	2014-02-05	Bengtson IA.	1946	A serological study of 37 cases of tsutsugamushi disease (scrub typhus) occuring in Burma and the Philippine Islands.	Public Health Report June 14: 887-894.	Philippines	Luzon Island	Not specified	April 18 through May 9 1945	Human	16	Sera collected by Ted Woodward	Orientia tsutsugamushi	13	No data	No data	National Institutes of Health, Bethesda MD USA	Weil-Felix OXK >=320: and/or O. tsu complement fixation >=8,193	13	No data	No data	Probable	15	121	425000	Georeference and uncertainty based on spatial extent of Luzon in Google Maps. D. Foley Feb 2014	No data
100000237	Viral and Rickettsial Disease Department, Naval Medical Research Center, Silver Spring, MD USA	www.med.navy.mil/sites/NMRC	Kelly, D.J.	kelly.350@osu.edu	503 Robert Grant Avenue, Silver Spring MD 20910 USA	2015-03-30	Bengtson IA.	1946	A serological study of 37 cases of tsutsugamushi disease (scrub typhus) occuring in Burma and the Philippine Islands.	Public Health Report June 14: 887-894.	Myanmar (Burma)	Margherita (Ledo)	20th General Hospital	May 1944	Human	15	Sera collected by LTC JS Forrester: 1 fatal case	Orientia tsutsugamushi	15	No data	No data	Weil-Felix=, Lab Service, 20th Gen Hosp	Weil-Felix OXK 4-fold rise >=100 and/or Comp fix >=2,048	15	No data	No data	Probable	21	96	1000000	Margherita (Ledo) is in Nagaland India, just across border with Myanmar. Georeference and uncertainty based on spatial extent of Myanmar in Google Maps. Union of Burma, Geonames ID: 1327865, A PCLI independent political entity, Myanmar [Burma] MM. D. Foley Feb 2014	No data
100000238	Viral and Rickettsial Disease Department, Naval Medical Research Center, Silver Spring, MD USA	www.med.navy.mil/sites/NMRC	Kelly, D.J.	kelly.350@osu.edu	503 Robert Grant Avenue, Silver Spring MD 20910 USA	2015-04-01	Chiou YH et al.	2013	Scrub typhus associated with transient parkinsonism and myoclonus.	J Clin Neuroscience 20:182-183.	TAIWAN, PROVINCE OF CHINA	Taiwan Province	Taipei City (Jin San rural area)	Not stated	Human	1	Case report: fever, rash, no eschar	Orientia tsutsugamushi	1	No data	No data	Not stated	iFA (M) 160	1	No data	No data	Probable	25.2215	121.637	8500	Assumed to be Jinshan. Uncertainty estimated in Google Maps. Jinshan, Geonames ID: 1677981, P PPL populated place, Taiwan TW » Taipei 03 » Taipei TPQ 25.22151, 121.63699	No data
100000239	Viral and Rickettsial Disease Department, Naval Medical Research Center, Silver Spring, MD USA	www.med.navy.mil/sites/NMRC	Kelly, D.J.	kelly.350@osu.edu	503 Robert Grant Avenue, Silver Spring MD 20910 USA	2014-02-05	McGready R et al.	2010	First report of an Orientia tsutsugamushi type TA716-related scrub typhus infection in Thailand.	Vector Borne- Zoonotic Diseases 10:191-199.	Thailand	Tak Province	Tha Song Yang District	October 2004	Human	1	Case report: fever, eschar	Orientia tsutsugamushi	1	No data	No data	Mahidol Oxford Tropical Medicine Research Unit, Mahidol University, Bangkok, Thailand	IFA (WG): 4-fold rise: Vero cell isolation: 56 kDa PCR positive	1	TA716-like	No data	Confirmed	17.1311	98.3812	100000	Approximate location of Maela Refugee Camp (using Google Map) from other McGready et al. (2010) Figure 1 map, plus 100km uncertainty because it is not clear when patient arrived at camp. D. Foley Feb 2014.	No data
100000240	Viral and Rickettsial Disease Department, Naval Medical Research Center, Silver Spring, MD USA	www.med.navy.mil/sites/NMRC	Kelly, D.J.	kelly.350@osu.edu	503 Robert Grant Avenue, Silver Spring MD 20910 USA	2014-02-05	Groen J et al.	1999	Scrub and murine typhus among Dutch travellers.	Infection 27:291-292.	TANZANIA, UNITED REPUBLIC OF	No data	No data	Not stated	Human	1	Case report: eschar present:	Orientia tsutsugamushi	1	No data	No data	University Hospital, Rotterdam, Netherlands	IFA (G) 4-fold rise <16 to 1,024: IgM 4-fold rise <16 to 64	1	No data	No data	Confirmed	-6	35	750000	Georeference and uncertainty based on spatial extent of Tanzania in Google Maps. United Republic of Tanzania, Geonames ID: 149590, A PCLI independent political entity, Tanzania TZ. D. Foley Feb 2014	No data
100000241	Viral and Rickettsial Disease Department, Naval Medical Research Center, Silver Spring, MD USA	www.med.navy.mil/sites/NMRC	Kelly, D.J.	kelly.350@osu.edu	503 Robert Grant Avenue, Silver Spring MD 20910 USA	2014-02-05	Menon MC and C Ibbotson.	1945	Scrub typhus: a clinical study.	Brit Med J. July 28,112-114.	Myanmar (Burma)	Northeastern Burma	Not specified	November 1944 to January 1945	Human	110	Clinical study, wartime: fever, eschar (56%), rash (64%):110 - 20 = 90 "probable cases"	Orientia tsutsugamushi	90	No data	No data	Not stated	Weil-Felix OXK >= 125 to 12,500	90	No data	No data	Probable	23.4834	98.1665	450000	Georeference and uncertainty based on spatial extent of NE Burma in Google Maps. D. Foley Feb 2014	No data
100000242	Viral and Rickettsial Disease Department, Naval Medical Research Center, Silver Spring, MD USA	www.med.navy.mil/sites/NMRC	Kelly, D.J.	kelly.350@osu.edu	503 Robert Grant Avenue, Silver Spring MD 20910 USA	2014-02-26	Gupta N, et al.	2012	Pediatric scrub typhus in South Sikkim.	Indian Pediatrics 49:3222-324.	India	Sikkim State	Community Health Centre, Namchi, South Sikkim	Est 2010, not otherwise specified	Human	5	Case reports, n=5: all with fever, 1 with eschar	Orientia tsutsugamushi	5	No data	No data	Not stated	Weil-Felix OXK >160: confirmed with IgM ELISA	5	No data	No data	Probable	27.1696	88.3678	40000	GeoNameId : 8335218. South Sikkim, second-order administrative division, India IN » Sikkim 29. Uncertainty estimated from extent of district in GoogleMaps, D. Foley Jun 2014.	No data
100000243	Viral and Rickettsial Disease Department, Naval Medical Research Center, Silver Spring, MD USA	www.med.navy.mil/sites/NMRC	Kelly, D.J.	kelly.350@osu.edu	503 Robert Grant Avenue, Silver Spring MD 20910 USA	2014-02-26	Dass R, et al.	2011	Characteristics of pediatric scrub typhus during an outbreak in the north eastern region of India: pecularities in clinical presentation, laboratory findings and complications.	Indian J Pediatr 78:1365-1370.	India	Meghalaya State	West Khasi hills district	From October 2009 to January 2010	Human	24	Summary of regional pediatric cases: 100% w. fever, 41.7% w. eschar	Orientia tsutsugamushi	24	No data	No data	Not stated	Weil-Felix OX-K = >160	24	No data	No data	Probable	25.5478	91.2696	60000	GeonameId: 7701511, West Khasi Hills, second-order administrative division, India IN » Meghalaya 18. Uncertainty estimated from extent of district in GoogleMaps, D. Foley Jun 2014.	No data
100000244	Viral and Rickettsial Disease Department, Naval Medical Research Center, Silver Spring, MD USA	www.med.navy.mil/sites/NMRC	Kelly, D.J.	kelly.350@osu.edu	503 Robert Grant Avenue, Silver Spring MD 20910 USA	2014-03-03	Mittal V, et al.	2012	Serological evidence of rickettsial infections in Delhi.	Indian J Med Res 135:538-541.	India	Delhi State, National Capital Region	Referral hospitals within Delhi, cases not specified, except that cases more from Sadiq Nagar, Pushp Vihar, M.B. Road, Sainik Farm and Munirka of South Delhi.	From 2005 to 2009	Human	87	Febrile cases w.eschar 6/29: 5 patients scrub typhus positive by paired sera	Orientia tsutsugamushi	5	No data	No data	Zoonosis Division, National Centre for Disease Control	Weil-Felix OX-K => 4-fold rise:ELISA confirmed	5	No data	No data	Confirmed	28.6538	77.229	42000	GeonameId: 1273294, Delhi, seat of a first-order administrative division, India IN » NCT 07. Uncertainty estimated from extent of district in GoogleMaps, D. Foley Jun 2014.	No data
100000245	Viral and Rickettsial Disease Department, Naval Medical Research Center, Silver Spring, MD USA	www.med.navy.mil/sites/NMRC	Kelly, D.J.	kelly.350@osu.edu	503 Robert Grant Avenue, Silver Spring MD 20910 USA	2014-03-03	Aggarwal S, et al.	2012	Eschar: a cutaneous clue to scrub typhus.	Brazilian J Infect Dis 16:407-408.	India	Delhi State	Not specified	est. 2011	Human	1	Case report: fever, eschar present:	Orientia tsutsugamushi	1	No data	No data	Not stated	Weil-Felix OX-K = >160: PCR positive	1	No data	No data	Confirmed	28.6538	77.229	42000	GeonameId: 1273294, Delhi, seat of a first-order administrative division, India IN » NCT 07. Uncertainty estimated from extent of district in GoogleMaps, D. Foley Jun 2014.	No data
100000246	Viral and Rickettsial Disease Department, Naval Medical Research Center, Silver Spring, MD USA	www.med.navy.mil/sites/NMRC	Kelly, D.J.	kelly.350@osu.edu	503 Robert Grant Avenue, Silver Spring MD 20910 USA	2014-03-03	Gispin R, et al.	1949	Epidemic scrub typhus in Batavia. Doc. Neerl. Indones.	Morbis Trop. 1: 134-141.	Indonesia	Java	Jakarta	From December 1947 to May 1948	Human	1,558	20 cases Weil-Felix OX-K positive	Orientia tsutsugamushi	2	No data	CD Westermann	Eykman Institute, Jakarta	Weil-Felix OX-K = >800: guinea pig and murine isolation	2	No data	No data	Confirmed	-6.21087	106.844	30000	Georeference and uncertainty in Google Maps based on likely place where infection acquired. D. Foley, Sep 2012.	No data
100000247	Viral and Rickettsial Disease Department, Naval Medical Research Center, Silver Spring, MD USA	www.med.navy.mil/sites/NMRC	Kelly, D.J.	kelly.350@osu.edu	503 Robert Grant Avenue, Silver Spring MD 20910 USA	2014-03-03	Khan SA, et al.	2012	Re-emergence of scrub typhus in northeast India.	Int J Infect Dis http:// doi.org/10.1016/j.ijid.2012.05.1030.	India	Assam, Nagaland, Arunachal Pradesh States	Tezpur Christian Hospital, Assam and Mon District Hospital, Nagaland	From 2010 to 2011	Human	314	All 3 states PCR positive but data combined: 8/52 selected eschar cases are PCR and IgM ELISA positive	Orientia tsutsugamushi	8	No data	No data	No data	PCR positive: IgM ELISA positive	8	No data	No data	Confirmed	27.3327	94.2593	325000	Centroid and uncertainty estimated from extent of Assam, Nagaland, Arunachal Pradesh States in GoogleMaps, D. Foley Jun 2014.	No data
100000248	Viral and Rickettsial Disease Department, Naval Medical Research Center, Silver Spring, MD USA	www.med.navy.mil/sites/NMRC	Kelly, D.J.	kelly.350@osu.edu	503 Robert Grant Avenue, Silver Spring MD 20910 USA	2015-03-31	Philip CB, et al.	1946	Tsutsugamushi disease (scrub or mite-borne typhus) in the Philippine Islands during American re-occupation in 1944-45.	Am J Trop Med 26:229-242.	Philippines	Luzon Island	Bicol Peninsula	From 12 May to 21 May 1945	Human	6	Complement fixation range 4 to 32,768;	Orientia tsutsugamushi	5	No data	Ida Bengston (Complement fixation)	US National Institute of Health	Weil-Felix OX-K >=160 and complement fixation >=4	5	No data	No data	Probable	13.694	123.049	150000	Georeference and uncertainty based on spatial extent of Bicol Peninsula in Google Maps. D. Foley Jun 2014	No data
100000249	Viral and Rickettsial Disease Department, Naval Medical Research Center, Silver Spring, MD USA	www.med.navy.mil/sites/NMRC	Kelly, D.J.	kelly.350@osu.edu	503 Robert Grant Avenue, Silver Spring MD 20910 USA	2015-03-31	Philip CB, et al.	1946	Tsutsugamushi disease (scrub or mite-borne typhus) in the Philippine Islands during American re-occupation in 1944-45.	Am J Trop Med 26:229-242.	Philippines	Samar Island	Guinan area	Early December 1944	Human	88	2 deaths of 88 diagnosed cases: 3 rise in Weil-Felix titer	Orientia tsutsugamushi	3	No data	No data	No data	Murine isolation: Weil-Felix rise in titer >=160	3	No data	No data	Confirmed	11.0333	125.725	15000	Geonames ID: 1712206, Guiuan, seat of a third-order administrative division, Philippines PH » Eastern Visayas 08 » Eastern Samar 23. Uncertainty estimated from extent in GoogleMaps, D. Foley Jun 2014.	No data
100000250	Viral and Rickettsial Disease Department, Naval Medical Research Center, Silver Spring, MD USA	www.med.navy.mil/sites/NMRC	Kelly, D.J.	kelly.350@osu.edu	503 Robert Grant Avenue, Silver Spring MD 20910 USA	2014-03-04	Philip CB, et al.	1946	Tsutsugamushi disease (scrub or mite-borne typhus) in the Philippine Islands during American re-occupation in 1944-45.	Am J Trop Med 26:229-242.	Philippines	Mindanao Island	Namnan, about 75 miles northwest of Davao	From December 1944 to August 1945	Human	1	fever, eschar, rash	Orientia tsutsugamushi	1	No data	No data	No data	Weil-Felix OX-K = >160	1	No data	No data	Probable	7.90917	125.336	10000	Geonames ID: 1698371, Mamnam, populated place Philippines PH » Northern Mindanao 10 » Bukidnon 12. Uncertainty estimated from extent in GoogleMaps, D. Foley Jun 2014.	No data
100000251	Viral and Rickettsial Disease Department, Naval Medical Research Center, Silver Spring, MD USA	www.med.navy.mil/sites/NMRC	Kelly, D.J.	kelly.350@osu.edu	503 Robert Grant Avenue, Silver Spring MD 20910 USA	2014-03-04	Philip CB, et al.	1946	Tsutsugamushi disease (scrub or mite-borne typhus) in the Philippine Islands during American re-occupation in 1944-45.	Am J Trop Med 26:229-242.	Philippines	Negros Island	lower slopes of Mt Mandalagan near Bacolod	From December 1944 to August 1945	Human	7	2 of 4 cases Weil-Felix rise in titer	Orientia tsutsugamushi	2	No data	No data	No data	Weil-Felix OX-K = >160 rise in titer	2	No data	No data	Confirmed	10.6367	123.236	20000	Geonames ID: 1701980, Mount Mandalagan, mountain, Philippines PH » Western Visayas 06 » Negros Occidental H3. Uncertainty estimated from extent in GoogleMaps, D. Foley Jun 2014.	No data
100000252	Viral and Rickettsial Disease Department, Naval Medical Research Center, Silver Spring, MD USA	www.med.navy.mil/sites/NMRC	Kelly, D.J.	kelly.350@osu.edu	503 Robert Grant Avenue, Silver Spring MD 20910 USA	2014-03-04	Philip CB, et al.	1946	Tsutsugamushi disease (scrub or mite-borne typhus) in the Philippine Islands during American re-occupation in 1944-45.	Am J Trop Med 26:229-242.	Philippines	Leyte Island	Leyte Valley	14 December 1944	Human	3	No data	Orientia tsutsugamushi	2	No data	No data	No data	Weil-Felix OX-K = >160	2	No data	No data	Probable	11.1667	124.917	25000	Geonames ID: 1706796, Leyte Valley, PLN plain(s), Philippines PH » Eastern Visayas 08 » Leyte 37. Uncertainty estimated from extent in GoogleMaps, D. Foley Jun 2014.	No data
100000253	Viral and Rickettsial Disease Department, Naval Medical Research Center, Silver Spring, MD USA	www.med.navy.mil/sites/NMRC	Kelly, D.J.	kelly.350@osu.edu	503 Robert Grant Avenue, Silver Spring MD 20910 USA	2014-03-04	Philip CB, et al.	1946	Tsutsugamushi disease (scrub or mite-borne typhus) in the Philippine Islands during American re-occupation in 1944-45.	Am J Trop Med 26:229-242.	Philippines	Mindoro Island	San Jose District in southwestern Mindoro	From December 1944 to August 1945	Human	95	6 deaths of 95 diagnosed cases:6 rise in Weil-Felix titer	Orientia tsutsugamushi	6	No data	No data	No data	Weil-Felix OX-K = >160 rise in titer	6	No data	No data	Confirmed	12.45	121.117	30000	Geonames ID: 1689574, San Jose, third-order administrative division, Philippines PH » Mimaropa 41 » Mindoro Occidental 40 » San Jose. Uncertainty estimated from extent in GoogleMaps, D. Foley Jun 2014.	No data
100000254	Viral and Rickettsial Disease Department, Naval Medical Research Center, Silver Spring, MD USA	www.med.navy.mil/sites/NMRC	Kelly, D.J.	kelly.350@osu.edu	503 Robert Grant Avenue, Silver Spring MD 20910 USA	2014-03-04	Philip CB, et al.	1946	Tsutsugamushi disease (scrub or mite-borne typhus) in the Philippine Islands during American re-occupation in 1944-45.	Am J Trop Med 26:229-242.	Philippines	Luzon Island	Scattered locations	From 15 January to 15 June 1945	Human	28	2 deaths of 28 diagnosed cases	Orientia tsutsugamushi	14	No data	Ida Bengston (Complement fixation)	US National Institute of Health	Weil-Felix OX-K rise in titer: Complement fixation titer	14	No data	No data	Confirmed	15.2	121.3	370000	Uncertainty estimated from extent in GoogleMaps, D. Foley Jun 2014.	No data
100000255	Viral and Rickettsial Disease Department, Naval Medical Research Center, Silver Spring, MD USA	www.med.navy.mil/sites/NMRC	Kelly, D.J.	kelly.350@osu.edu	503 Robert Grant Avenue, Silver Spring MD 20910 USA	2014-03-04	Philip CB and GM Kohls.	1945	Studies on tsutsugamushi disease (scrub typhus, mite-borne typhus) in New Guinea and adjacent islands.	Am J Hyg 42:195-203.	Papua New Guinea	Purdy Island Group	South Bat Island located in the Purdy Group about 60 miles south of the Admirality Islands and about 300 miles north of Finschaven on the northern coast of New Guinea	March - April 1944	Human	26	26 diagnosed cases, 2 deaths in 41 individuals in 46 days:	Orientia tsutsugamushi	11	No data	No data	No data	Weil-Felix OX-K >= 160	11	No data	26/41 (63%)	Probable	-2.84832	146.232	500	Uncertainty estimated from extent in GoogleMaps, D. Foley Jun 2014.	No data
100000256	Viral and Rickettsial Disease Department, Naval Medical Research Center, Silver Spring, MD USA	www.med.navy.mil/sites/NMRC	Kelly, D.J.	kelly.350@osu.edu	503 Robert Grant Avenue, Silver Spring MD 20910 USA	2014-03-10	Mackie TT, et al.	1946	Observations on tsutsugamushi disease (scrub typhus) in Assam and Burma, preliminary report.	Am J Hyg 43:195-218.	India	Assam State	vicinity of Ledo	From December 1944 to November 1945	Human	12	See also Davis, AM J Epi 1947: 694 cases, (8.3% fatal) in US and 403, 9.9% fatal in Chinese soldiers	Orientia tsutsugamushi	12	No data	No data	No data	Guinea pig(1), mice(4) gerbil (7) isolation	12	12 confirmed by isoation	No data	Confirmed	27.2949	95.7358	50000	GeonamesID: 1264980, Ledo, populated place, India IN » Goa 33. Uncertainty estimated in GoogleMaps to encompass some but not all of the extent of transmission areas mentioned in article, D. Foley Jun 2014.	No data
100000257	Viral and Rickettsial Disease Department, Naval Medical Research Center, Silver Spring, MD USA	www.med.navy.mil/sites/NMRC	Kelly, D.J.	kelly.350@osu.edu	503 Robert Grant Avenue, Silver Spring MD 20910 USA	2014-03-12	Varghese GM et al.	2006	Scrub typhus among hospitalised patients with febrile illness in South India: magnitude and clinical predictors.	J Infect 52:56-60.	India	Tamil Nadu State	Vellore District	Between October 2002 and February 2003	Human	207	Prospective study: Christian Medical College Hospital: 8% with eschar: death rate 14%	Orientia tsutsugamushi	50	No data	No data	Not stated	Commercial IgG/IgM ELISA (56-Kda recombinant):Weil-Felix OX-K	50	No data	No data	Confirmed	12.86	79.035	75000	GeonamesID: 7646146, Vellore district, second-order administrative division, India IN » Tamil Nadu 25 ». Uncertainty estimated from extent of Vellore district in GoogleMaps, D. Foley Jun 2014.	No data
100000258	Viral and Rickettsial Disease Department, Naval Medical Research Center, Silver Spring, MD USA	www.med.navy.mil/sites/NMRC	Kelly, D.J.	kelly.350@osu.edu	503 Robert Grant Avenue, Silver Spring MD 20910 USA	2014-03-18	Zhang M, et al.	2014	Mixed scrub typhus genotype, Shandong, China 2011.	Emerg Infect Dis 20:484-485.	China	Shandong Province	Mengyin County Hospital, Linyi City, Mengyin County	29 September 2011	Human	1	Case report: fever, eschar present:	Orientia tsutsugamushi	1	No data	No data	Not stated	IFA (G) >= 4-fold rise:PCR positive (56-kDa)	1	GenBank sequence	No data	Confirmed	35.7392	118.012	50000	Geonames ID: 1800674, Mengyin Xian, third-order administrative division, China CN » Shandong Sheng 25. Uncertainty estimated from extent of Mengyin county in GoogleMaps, D. Foley Jun 2014.	No data
100000259	Viral and Rickettsial Disease Department, Naval Medical Research Center, Silver Spring, MD USA	www.med.navy.mil/sites/NMRC	Kelly, D.J.	kelly.350@osu.edu	503 Robert Grant Avenue, Silver Spring MD 20910 USA	2014-03-18	Kamarasu K et al.	2007	Serological evidence for wide distribution of spotted fever and typhus fever in Tamil Nadu.	Indian J Med Res 126:128-130.	India	Tamil Nadu State	Vellore Health Unit District	January 2004 to December 2005	Human	695	Blood drawn at Vellore Christian Medical College clinic from non malaria fever cases	Orientia tsutsugamushi	157	No data	No data	Institute of Vector Control and Zoonoses, Hosur, Tamil Nadu	Weil-Felix OX-K >= 80	157	No data	No data	Probable	12.86	79.035	75000	GeonamesID: 7646146, Vellore district, second-order administrative division, India IN » Tamil Nadu 25 ». Uncertainty estimated from extent of Vellore district in GoogleMaps, D. Foley Jun 2014.	No data
100000260	Viral and Rickettsial Disease Department, Naval Medical Research Center, Silver Spring, MD USA	www.med.navy.mil/sites/NMRC	Kelly, D.J.	kelly.350@osu.edu	503 Robert Grant Avenue, Silver Spring MD 20910 USA	2014-03-18	Kamarasu K et al.	2007	Serological evidence for wide distribution of spotted fever and typhus fever in Tamil Nadu.	Indian J Med Res 126:128-130.	India	Tamil Nadu State	Cheyyar Health Unit District	January 2004 to December 2005	Human	196	Blood drawn at Cheyyar clinic from non malaria fever cases	Orientia tsutsugamushi	47	No data	No data	Institute of Vector Control and Zoonoses, Hosur, Tamil Nadu	Weil-Felix OX-K >= 80	47	No data	No data	Probable	12.6605	79.5431	80000	GeonamesID: 1254322, Cheyyar, populated place, India IN » Tamil Nadu 25. Uncertainty estimated from extent of Kanchipuram district in GoogleMaps, D. Foley Jun 2014.	No data
100000261	Viral and Rickettsial Disease Department, Naval Medical Research Center, Silver Spring, MD USA	www.med.navy.mil/sites/NMRC	Kelly, D.J.	kelly.350@osu.edu	503 Robert Grant Avenue, Silver Spring MD 20910 USA	2014-03-18	Kamarasu K et al.	2007	Serological evidence for wide distribution of spotted fever and typhus fever in Tamil Nadu.	Indian J Med Res 126:128-130.	India	Tamil Nadu State	Thiruppathur Health Unit District	January 2004 to December 2005	Human	111	Blood drawn at Thiruppathur clinic from non malaria fever cases	Orientia tsutsugamushi	21	No data	No data	Institute of Vector Control and Zoonoses, Hosur, Tamil Nadu	Weil-Felix OX-K >= 80	21	No data	No data	Probable	10.0667	78.7833	45000	Wikipedia. A town in Sivaganga district. Uncertainty estimated from extent of Sivaganga district in GoogleMaps, D. Foley Jun 2014.	No data
100000262	Viral and Rickettsial Disease Department, Naval Medical Research Center, Silver Spring, MD USA	www.med.navy.mil/sites/NMRC	Kelly, D.J.	kelly.350@osu.edu	503 Robert Grant Avenue, Silver Spring MD 20910 USA	2014-03-18	Kamarasu K et al.	2007	Serological evidence for wide distribution of spotted fever and typhus fever in Tamil Nadu.	Indian J Med Res 126:128-130.	India	Tamil Nadu State	Coimbatore Health Unit District	January 2004 to December 2005	Human	36	Blood drawn at Coimbatore clinic from non malaria fever cases	Orientia tsutsugamushi	13	No data	No data	Institute of Vector Control and Zoonoses, Hosur, Tamil Nadu	Weil-Felix OX-K >= 80	13	No data	No data	Probable	10.8	77.09	95000	GeonamesID: 1273866, Coimbatore district, second-order administrative division, India IN » Tamil Nadu 25 » . Uncertainty estimated from extent of Coimbatore district in GoogleMaps, D. Foley Jun 2014.	No data
100000263	Viral and Rickettsial Disease Department, Naval Medical Research Center, Silver Spring, MD USA	www.med.navy.mil/sites/NMRC	Kelly, D.J.	kelly.350@osu.edu	503 Robert Grant Avenue, Silver Spring MD 20910 USA	2014-03-19	Mahajan SK, et al.	2008	Pediatric scrub typhus in Indian Himalayas.	Indian J Pediatr 75:947-949.	India	Himachal Pradesh State	Not specified	No data	Human	5	No rash or eschar: 1 fatality (20%), azithromycin treatment	Orientia tsutsugamushi	5	No data	No data	Not stated	Weil-Felix OX-K >= 80 and IFA (G)>=128 and/or (M)>= 128	5	No data	No data	Confirmed	31.9167	77.25	165000	Geonames ID: 1270101, State of Himāchal Pradesh, first-order administrative division, India IN » Himachal Pradesh 11. Uncertainty estimated from extent of State of Himāchal Pradesh in GoogleMaps, D. Foley Jun 2014.	No data
100000264	Viral and Rickettsial Disease Department, Naval Medical Research Center, Silver Spring, MD USA	www.med.navy.mil/sites/NMRC	Kelly, D.J.	kelly.350@osu.edu	503 Robert Grant Avenue, Silver Spring MD 20910 USA	2014-03-20	Anderson KE et al.	1976	Febrile illnesses resulting in hospital admission: a bacteriological and serological study.	Am J Trop Med Hyg. 25:116-121.	Indonesia	Java	Jakarta	May 1971 through May 1972	Human	741	Retrospective fever study: 741 cases clinically identified: serological confirmation in 1 case	Orientia tsutsugamushi	1	No data	No data	NAMRU-2 Laboratory, Taiwan	IFA (WG) >= 4-fold rise	1	No data	No data	Probable	-6.21087	106.844	30000	Georeference and uncertainty in Google Maps based on likely place where infection acquired. D. Foley, Sep 2012.	No data
100000265	Viral and Rickettsial Disease Department, Naval Medical Research Center, Silver Spring, MD USA	www.med.navy.mil/sites/NMRC	Kelly, D.J.	kelly.350@osu.edu	503 Robert Grant Avenue, Silver Spring MD 20910 USA	2014-03-25	Gale JL et al.	1974	Scrub typhus in Eastern Taiwan, 1970.	Am J Trop Med Hyg 23:679-684.	TAIWAN, PROVINCE OF CHINA	Hualien County	Feng-Ping Village (35 miles S of Hualein City)	Between 5 October and 11 October, 1970	Human	21	11 with eschar: 6 with rash: 1 fatality:	Orientia tsutsugamushi	19	No data	No data	NAMRU-2 Laboratory, Taiwan	IFA (WG) >= 640 - 10,240	19	isolate positive rodents	No data	Probable	23.598	121.521	15000	Centroid on Fengbin, which is in the vicinity, and uncertainty estimated from Fengbin to 35 mile south of Hualien city limit in GoogleMaps, D. Foley Jun 2014.	No data
100000266	Viral and Rickettsial Disease Department, Naval Medical Research Center, Silver Spring, MD USA	www.med.navy.mil/sites/NMRC	Kelly, D.J.	kelly.350@osu.edu	503 Robert Grant Avenue, Silver Spring MD 20910 USA	2015-04-09	Vivekanandan M et al.	2010	Outbreak of scrub typhus in Pondicherry.	J Assoc Physicians India 58:24-28.	India	Pondicherry District	Pondicherry City	Between April 2006 and April 2008	Human	8	Pondicherry Institute of Medical Sciences: 39/50 WF positive: 12 with eschar:8 IgM positve	Orientia tsutsugamushi	8	No data	No data	National Institute of Communicable Diseases, Bangalore	Weil Felix OX-K >= 80:IgM positive:eschar	8	No data	No data	Confirmed	11.9338	79.8298	20000	Geonames ID: 1259425, Puducherry (Pondicherry), seat of a first-order administrative division, India IN » Pondicherry 22. Uncertainty estimated from extent of Pondicherry district in GoogleMaps and mapsofindia.com, D. Foley Jun 2014.	No data
100000267	Viral and Rickettsial Disease Department, Naval Medical Research Center, Silver Spring, MD USA	www.med.navy.mil/sites/NMRC	Kelly, D.J.	kelly.350@osu.edu	503 Robert Grant Avenue, Silver Spring MD 20910 USA	2014-03-28	Singh P.	2004	Scrub typhus, a case report: military and regional significance.	Med J Armed Forces India 60:89-90.	India	Punjab State	Not specified	13th September 2001	Human	1	Case report: fatal, misdiagnosed as malaria: eschar present	Orientia tsutsugamushi	1	No data	No data	Not stated	Weil-Felix OX-K = >160: clinical presentation	1	No data	No data	Confirmed	30.9167	75.4167	160000	Geonames ID: 1259223, State of Punjab, first-order administrative division, India IN » Punjab 23. Uncertainty estimated from extent of Punjab state in GoogleMaps, D. Foley Jun 2014.	No data
100000268	Viral and Rickettsial Disease Department, Naval Medical Research Center, Silver Spring, MD USA	www.med.navy.mil/sites/NMRC	Kelly, D.J.	kelly.350@osu.edu	503 Robert Grant Avenue, Silver Spring MD 20910 USA	2014-03-28	Sharma A et al.	2005	Investigation of an outbreak of scrub typhus in the Himalayan Region of India.	Jpn J Infect Dis. 58:208-210.	India	Himachal Pradesh State	Shimla City	September 2003 to April 2004	Human	150	Retrospective study: Indira Gandhi Medical College: 15 deaths: 3 w. eschar	Orientia tsutsugamushi	45	No data	No data	National Institute of Communicable Disease, New Delhi, India	Weil-Felix OX-K = >160 or 4-fold rise: clinical presentation	45	No data	No data	Confirmed	31.1044	77.1666	10000	Geonames ID: 1256237, Shimla, seat of a first-order administrative division, India IN » Himachal Pradesh 11. Uncertainty estimated from extent of Shimla City in GoogleMaps, D. Foley Jun 2014.	No data
100000269	Viral and Rickettsial Disease Department, Naval Medical Research Center, Silver Spring, MD USA	www.med.navy.mil/sites/NMRC	Kelly, D.J.	kelly.350@osu.edu	503 Robert Grant Avenue, Silver Spring MD 20910 USA	2014-03-31	Silpapojakul K et al.	1991	Scrub and murine typhus in children witrh obscure fever in tropics.	Pediatr Infect Dis J 10:200-203.	Thailand	Songkhla Province	Hat Yai City	Between October 1985 and February 1987	Human	320	Retrospective fever study in children:Hatyai Hospital: dx using clinical records:no eschars or deaths	Orientia tsutsugamushi	15	No data	No data	Not stated	Clinical records + Weil-Felix OX-K = >320 confirmed by IP >=400 or 4-fold rise >=200	15	No data	No data	Confirmed	6.97346	100.421	30000	Georeference and uncertainty from extent in Google Maps. D. Foley, Aug 2012.	No data
100000270	Viral and Rickettsial Disease Department, Naval Medical Research Center, Silver Spring, MD USA	www.med.navy.mil/sites/NMRC	Kelly, D.J.	kelly.350@osu.edu	503 Robert Grant Avenue, Silver Spring MD 20910 USA	2014-04-02	Kumar M et al.	2012	Scrub typhus in children at a tertiary hospital in southern India: clinical profile and complifications.	J Infect Pub Health 5:82-88.	India	Pondicherry District	rural areas of Pondicherry (district)	Between February 2010 and February 2011	Human	7	Retrospective fever study in children:eschar, cough, splenomegaly,myalgia,rash	Orientia tsutsugamushi	7	No data	No data	Not stated	Clinical record + Weil Felix OX-K >=80	7	No data	No data	Probable	11.9338	79.8298	20000	Geonames ID: 1259425, Puducherry (Pondicherry), seat of a first-order administrative division, India IN » Pondicherry 22. Uncertainty estimated from extent of Pondicherry district in GoogleMaps and mapsofindia.com, D. Foley Jun 2014.	No data
100000271	Viral and Rickettsial Disease Department, Naval Medical Research Center, Silver Spring, MD USA	www.med.navy.mil/sites/NMRC	Kelly, D.J.	kelly.350@osu.edu	503 Robert Grant Avenue, Silver Spring MD 20910 USA	2014-04-02	Kumar M et al.	2012	Scrub typhus in children at a tertiary hospital in southern India: clinical profile and complifications.	J Infect Pub Health 5:82-88.	India	Tamil Nadu State	Viluppuram district	Between February 2010 and February 2011	Human	15	Retrospective fever study in children:eschar, cough, splenomegaly,myalgia,rash	Orientia tsutsugamushi	15	No data	No data	Not stated	Clinical record + Weil Felix OX-K >=80	15	No data	No data	Probable	11.99	79.37	80000	GeonamesID: 7646150, Villupuram, second-order administrative division, India IN » Tamil Nadu 25. Uncertainty estimated from extent of Villupuram district in GoogleMaps, D. Foley Jun 2014.	No data
100000272	Viral and Rickettsial Disease Department, Naval Medical Research Center, Silver Spring, MD USA	www.med.navy.mil/sites/NMRC	Kelly, D.J.	kelly.350@osu.edu	503 Robert Grant Avenue, Silver Spring MD 20910 USA	2014-04-02	Kumar M et al.	2012	Scrub typhus in children at a tertiary hospital in southern India: clinical profile and complifications.	J Infect Pub Health 5:82-88.	India	Tamil Nadu State	Cuddalore District	Between February 2010 and February 2011	Human	7	Retrospective fever study in children:eschar, cough, splenomegaly,myalgia,rash	Orientia tsutsugamushi	7	No data	No data	Not stated	Clinical record + Weil Felix OX-K >=80	7	No data	No data	Probable	11.52	79.51	100000	Geonames ID: 7646153, Cuddalore, second-order administrative division, India IN » Tamil Nadu 25. Uncertainty estimated from extent of Cuddalore district in GoogleMaps, D. Foley Jun 2014.	No data
100000273	Viral and Rickettsial Disease Department, Naval Medical Research Center, Silver Spring, MD USA	www.med.navy.mil/sites/NMRC	Kelly, D.J.	kelly.350@osu.edu	503 Robert Grant Avenue, Silver Spring MD 20910 USA	2014-04-02	Kumar M et al.	2012	Scrub typhus in children at a tertiary hospital in southern India: clinical profile and complifications.	J Infect Pub Health 5:82-88.	India	Tamil Nadu State	Gingee (district)	Between February 2010 and February 2011	Human	2	Retrospective fever study in children:eschar, cough, splenomegaly,myalgia,rash	Orientia tsutsugamushi	2	No data	No data	Not stated	Clinical record + Weil Felix OX-K >=80	2	No data	No data	Probable	12.2559	79.4172	14000	Geonames ID: 1271199, Gingee, populated place, India IN » Tamil Nadu. Uncertainty estimated from half distance to nearest large settlement (Tindivanam) in GoogleMaps, D. Foley Jun 2014.	No data
100000274	Viral and Rickettsial Disease Department, Naval Medical Research Center, Silver Spring, MD USA	www.med.navy.mil/sites/NMRC	Kelly, D.J.	kelly.350@osu.edu	503 Robert Grant Avenue, Silver Spring MD 20910 USA	2014-04-08	Chaudhry D et al.	2009	Rickettsial diseases in Haryana: not an uncommon entity.	J Assoc Physician India 57: 334-337.	India	Haryana State	Not specified	est. 2008, not otherwise specified	Human	2	Case report: fever, rash, no eschar: doxycycline effective:	Orientia tsutsugamushi	2	No data	No data	Not stated	Clinical record + IgM ELISA positive	2	No data	No data	Probable	29	76	213000	Geonames ID: 1270260, State of Haryāna, first-order administrative division, India IN » Haryana 10. Uncertainty estimated from extent of Haryana in GoogleMaps, D. Foley Jun 2014.	No data
100000275	Viral and Rickettsial Disease Department, Naval Medical Research Center, Silver Spring, MD USA	www.med.navy.mil/sites/NMRC	Kelly, D.J.	kelly.350@osu.edu	503 Robert Grant Avenue, Silver Spring MD 20910 USA	2015-01-31	Varghese G et al.	2015	Molecular epidemiology and genetic diversity of Orientia tsutsugamushi from patients with scrub typhus in India.	Emer Infect Dis 21:64-69.	India	Tamil Nadu State	Vellore District	Between September 2010 and August 2012	Human	95	Prospective study:Christian Medical College:clinical presentation consistent with scrub typhus: eschar present	Orientia tsutsugamushi	58	No data	No data	Not stated	Clinical record + IgM ELISA positive: 56 kDa PCR positive	58	Kato-like	No data	Confirmed	12.86	79.035	75000	GeonamesID: 7646146, Vellore district, second-order administrative division, India IN » Tamil Nadu 25 ». Uncertainty estimated from extent of Vellore district in GoogleMaps, D. Foley Jun 2014.	No data
100000276	Viral and Rickettsial Disease Department, Naval Medical Research Center, Silver Spring, MD USA	www.med.navy.mil/sites/NMRC	Kelly, D.J.	kelly.350@osu.edu	503 Robert Grant Avenue, Silver Spring MD 20910 USA	2015-01-31	Varghese G et al.	2015	Molecular epidemiology and genetic diversity of Orientia tsutsugamushi from patients with scrub typhus in India.	Emer Infect Dis 21:64-69.	India	Himachal Pradesh State	Shimla City	Between September 2010 and August 2012	Human	72	Prospective study:Indira Ghandi Medical College:clinical presentation consistent with scrub typhus: eschar present	Orientia tsutsugamushi	42	No data	No data	Not stated	Clinical record + IgM ELISA positive: 56 kDa PCR positive	42	Kato-like	No data	Confirmed	31.1044	77.1666	10000	Geonames ID: 1256237, Shimla, seat of a first-order administrative division, India IN » Himachal Pradesh 11. Uncertainty estimated from extent of Shimla City in GoogleMaps, D. Foley Jun 2014.	No data
100000277	Viral and Rickettsial Disease Department, Naval Medical Research Center, Silver Spring, MD USA	www.med.navy.mil/sites/NMRC	Kelly, D.J.	kelly.350@osu.edu	503 Robert Grant Avenue, Silver Spring MD 20910 USA	2015-01-31	Varghese G et al.	2015	Molecular epidemiology and genetic diversity of Orientia tsutsugamushi from patients with scrub typhus in India.	Emer Infect Dis 21:64-69.	India	Meghalaya State	Shillong City	Between September 2010 and August 2012	Human	96	Prospective study:Dr H Gordon Roberta Hospital:clinical presentation consistent with scrub typhus: eschar present	Orientia tsutsugamushi	30	No data	No data	Not stated	Clinical record + IgM ELISA positive: 56 kDa PCR positive	30	Kato-like	No data	Confirmed	25.5689	91.8831	10000	Geonames ID: 1256523, Shillong, seat of a first-order administrative division, India IN » Meghalaya 18. Uncertainty estimated from extent of Shillong in GoogleMaps, D. Foley Jun 2014.	No data
100000278	Viral and Rickettsial Disease Department, Naval Medical Research Center, Silver Spring, MD USA	www.med.navy.mil/sites/NMRC	Kelly, D.J.	kelly.350@osu.edu	503 Robert Grant Avenue, Silver Spring MD 20910 USA	2015-05-09	Cao M et al.	2006	Spring scrub typhus, People's Republic of China.	Emer Infect Dis 12:1463-65	China	Fujian	Pingtan Island	April 6, 2000 to 2006	Human	3	Retrospective fever sudy: Spring scrub typhus: fever 100%, eschar 89.2%, rash 89%:10 cases reported in Beicuo, SW Pingtan Island, pop. 10,000.	Orientia tsutsugamushi	3	No data	No data	No data	Murine isolation from patient blood	3	No data	No data	Confirmed	25.5333	119.767	15000	Geonames Wikipedia. Spatial uncertainty estimated based on extent.	No data
100000279	Viral and Rickettsial Disease Department, Naval Medical Research Center, Silver Spring, MD USA	www.med.navy.mil/sites/NMRC	Kelly, D.J.	kelly.350@osu.edu	503 Robert Grant Avenue, Silver Spring MD 20910 USA	2015-04-09	Mackie TT, et al.	1946	Observations on tsutsugamushi disease (scrub typhus) in Assam and Burma, preliminary report.	Am J Hyg 43:195-218.	India	Assam State	vicinity of Ledo	From December 1944 to November 1945	Human	1086	See also Davis, AM J Epi 1947: 694 cases, (8.3% fatal) in US and 403, 9.9% fatal in Chinese soldiers	Orientia tsutsugamushi	1086	No data	No data	No data	Guinea pig(1), mice(4) gerbil (7) isolation	1086	OXK positive	No data	Probable	27.2949	95.7358	50000	GeonamesID: 1264980, Ledo, populated place, India IN » Goa 33. Uncertainty estimated in GoogleMaps to encompass some but not all of the extent of transmission areas mentioned in article, D. Foley Jun 2014.	No data
100000280	Viral and Rickettsial Disease Department, Naval Medical Research Center, Silver Spring, MD USA	www.med.navy.mil/sites/NMRC	Kelly, D.J.	kelly.350@osu.edu	503 Robert Grant Avenue, Silver Spring MD 20910 USA	2015-01-31	Vivekanandan M et al.	2010	Outbreak of scrub typhus in Pondicherry.	J Assoc Physicians India 58:24-28.	India	Pondicherry District	Pondicherry City	Between April 2006 and April 2008	Human	42	Pondicherry Institute of Medical Sciences: 39/50 WF positive: 12 with eschar:8 IgM positve	Orientia tsutsugamushi	42	No data	No data	National Institute of Communicable Diseases, Bangalore	Weil Felix OX-K >= 80:IgM positive:eschar	42	No data	No data	Probable	11.9338	79.8298	20000	Geonames ID: 1259425, Puducherry (Pondicherry), seat of a first-order administrative division, India IN » Pondicherry 22. Uncertainty estimated from extent of Pondicherry district in GoogleMaps and mapsofindia.com, D. Foley Jun 2014.	No data
100000281	Viral and Rickettsial Disease Department, Naval Medical Research Center, Silver Spring, MD USA	www.med.navy.mil/sites/NMRC	Kelly, D.J.	kelly.350@osu.edu	503 Robert Grant Avenue, Silver Spring MD 20910 USA	2015-05-09	Thiga J et al.	2015	High sero-prevalence of antibodies against spotted fever and scrub typhus bacteria in patients with febrile illness in Kenya.	Emerg Infect Dis 21:688-691.	Kenya	North Eastern Province	Garissa District Hospital	est 2010 to 2014 not otherwise specified	Human	134	Retrospective single serum sample from fever study: Kisii District Hospital	Orientia tsutsugamushi	6	No data	No data	Not stated	Single serum IgG ELISA >=100:Western blot (47kDa) positive	6	No data	No data	Probable	-0.172	40.041	240000	Spatial uncertainty estimated based on extent of Garissa. Geonames ID: 197744, Garissa, ADM1 first-order administrative division, Kenya KE » Garissa 16, D. Foley May 2015	No data
100000282	Viral and Rickettsial Disease Department, Naval Medical Research Center, Silver Spring, MD USA	www.med.navy.mil/sites/NMRC	Kelly, D.J.	kelly.350@osu.edu	503 Robert Grant Avenue, Silver Spring MD 20910 USA	2015-05-09	Thiga J et al.	2015	High sero-prevalence of antibodies against spotted fever and scrub typhus bacteria in patients with febrile illness in Kenya.	Emerg Infect Dis 21:688-691.	Kenya	Nyanza Province	Kisumu County, Kisumu District Hospital	est 2010 to 2014 not otherwise specified	Human	464	Retrospective single serum sample from fever study: Kisii District Hospital	Orientia tsutsugamushi	19	No data	No data	Not stated	Single serum IgG ELISA >=100:Western blot (47kDa) positive	19	No data	No data	Probable	-0.069	34.64	100000	Uncertainty estimated from assumed extent of patient catchment area. Geonames ID: 191242, Kisumu, ADM1 first-order administrative division, Kenya KE » Kisumu 26, D.Foley May 2015	No data
100000283	Viral and Rickettsial Disease Department, Naval Medical Research Center, Silver Spring, MD USA	www.med.navy.mil/sites/NMRC	Kelly, D.J.	kelly.350@osu.edu	503 Robert Grant Avenue, Silver Spring MD 20910 USA	2015-05-09	Thiga J et al.	2015	High sero-prevalence of antibodies against spotted fever and scrub typhus bacteria in patients with febrile illness in Kenya.	Emerg Infect Dis 21:688-691.	Kenya	Rift Valley Province	Baringo District, Marigat District hospital	est 2010 to 2014 not otherwise specified	Human	238	Retrospective single serum sample from fever study: Marigat District Hospital	Orientia tsutsugamushi	28	No data	No data	Not stated	Single serum IgG ELISA >=100:Western blot (47kDa) positive	28	No data	No data	Probable	0.47245	35.9878	50000	Spatial uncertainty estimated based on likely patient catchment area. Geonames ID: 187641, Marigat PPL populated place, Kenya KE » Baringo, D.Foley May 2015	No data
100000284	Viral and Rickettsial Disease Department, Naval Medical Research Center, Silver Spring, MD USA	www.med.navy.mil/sites/NMRC	Kelly, D.J.	kelly.350@osu.edu	503 Robert Grant Avenue, Silver Spring MD 20910 USA	2015-05-09	Thiga J et al.	2015	High sero-prevalence of antibodies against spotted fever and scrub typhus bacteria in patients with febrile illness in Kenya.	Emerg Infect Dis 21:688-691.	Kenya	Western Province	Teso South, Busia, Alupe sub-district Hospital	est 2010 to 2014 not otherwise specified	Human	68	Retrospective single serum sample from fever study: Alupe Sub-District Hospital	Orientia tsutsugamushi	4	No data	No data	Not stated	Single serum IgG ELISA >=100:Western blot (47kDa) positive	4	No data	No data	Probable	0.5	34.1306	50000	Uncertainty estimated from assumed extent of patient catchment area. Geonames ID: 201068, Alupe, HSP hospital, Kenya KE » Busia 13, D. Foley May 2015	No data
100000285	Viral and Rickettsial Disease Department, Naval Medical Research Center, Silver Spring, MD USA	www.med.navy.mil/sites/NMRC	Kelly, D.J.	kelly.350@osu.edu	503 Robert Grant Avenue, Silver Spring MD 20910 USA	2015-03-29	Lewis MD, et al.	2003	Scrub typhus reemergence in the Maldives.	Emerg Inf Dis. 9:1838-41.	Maldives	Gaafu Dhaalu Atoll	Gadhdhoo Island	May 28 2002:April 27 2003	Human	31	Retrospective: 12 of 31 serologically scored as "probable" :3 fatal:1,719 pop.	Orientia tsutsugamushi	12	No data	J Jones	Armed Forces Res Inst Med Sci-Bangkok, Thailand	IFA >= 50/IIP >= 400/ELISA	12	No data	No data	Probable	1.82111	73.4517	1000	Georeference and uncertainty from extent in Google Maps. D. Foley, Aug 2012.	No data
100000286	Viral and Rickettsial Disease Department, Naval Medical Research Center, Silver Spring, MD USA	www.med.navy.mil/sites/NMRC	Kelly, D.J.	kelly.350@osu.edu	503 Robert Grant Avenue, Silver Spring MD 20910 USA	2015-03-31	Angelakis E, et al.	2012	Short report: detection of rickettsioses and Q fever in Sri Lanka.	Am J Trop Med Hyg. 86:711-2.	Sri Lanka	Southern Province	Matara District General Hospital	March 2009: September 2009	Human	178	Retrospective fever study with eschar (8, 30%) or rash 3 (12%): 14% fevers diagnosed as scrub typhus	Orientia tsutsugamushi	5	No data	No data	General District Hospital, Matara, Sri Lanka	IgM IgG IFA >= 4-fold rise	5	No data	No data	Confirmed	5.94945	80.5354	160000	Georeference for Matara from Google Maps and uncertainty based on extent of Southern Province. D. Foley, Sep 2012.	No data
100000287	Viral and Rickettsial Disease Department, Naval Medical Research Center, Silver Spring, MD USA	www.med.navy.mil/sites/NMRC	Kelly, D.J.	kelly.350@osu.edu	503 Robert Grant Avenue, Silver Spring MD 20910 USA	2015-04-02	McGready R, et al.	2010	Arthropod borne disease: The leading cause of fever in pregnancy on the Thai-Burmese Border.	PLOS Neglected Tropical Diseases, 4(11): e888. doi:10.1371/journal.pntd.0000888	Thailand	Tak Province	Maela Refugee camp and migrant sites at Wang Pha, Mu Run Chai and MawKer Tai	From 7 Jan 2004 to 17 May 2006	Human	No data	Prospective fever study, pregnant women: 5 clinics, 3 sites (Wang Pha, Mu RunChai, MawKer Tai & Maela Refugee camp	Orientia tsutsugamushi	8	No data	No data	No data	PCR positive (groEL/47kDa) and/or isolation and/or IFA 4-fold rise(IgM or IgG)	8	No data	No data	Probable	16.7167	98.5667	100000	Centered on Mae Sot with uncertainty estimated to encompass the 4 sites (50 km) plus 50 km because some patients are refugees and others travel locally to work. Mae Sot, Geonames ID: 1152188, P PPLA2 seat of a second-order administrative division, Thailand TH » Tak 08. D. Foley Feb 2014	No data
100000288	Viral and Rickettsial Disease Department, Naval Medical Research Center, Silver Spring, MD USA	www.med.navy.mil/sites/NMRC	Kelly, D.J.	kelly.350@osu.edu	503 Robert Grant Avenue, Silver Spring MD 20910 USA	2015-04-01	Sonthayanon P et al.	2006	Rapid diagnosis of scrub typhus in rural Thailand using polymerase chain reaction.	Am J Trop Med Hyg. 75:1099-1102.	Thailand	Udon Thani Province	Udon Thani	Oct 2000: Dec 2001	Human	No data	> 15 yo: 6% = eschar: 3.8% died	Orientia tsutsugamushi	27	No data	No data	Siriraj Hospital Laboratory, Mahidol University, Bangkok	IFAM >= 400 or 4-fold IgM or IgG or IgG >= 800	27	No data	No data	Probable	17.4057	102.799	120000	Georeference and uncertainty from extent in Google Maps. D. Foley, Aug 2012.	No data
100000289	Viral and Rickettsial Disease Department, Naval Medical Research Center, Silver Spring, MD USA	www.med.navy.mil/sites/NMRC	Kelly, D.J.	kelly.350@osu.edu	503 Robert Grant Avenue, Silver Spring MD 20910 USA	2015-04-02	Suwanabun N et al.	1997	Evaluation of an enzyme-linked immunosorbent assay in Thai scrub typhus patients.	Am J Trop Med Hyg, 56:38-43.	Thailand	Chiang Rai Province	Chiang Rai City Provincial Hospital	January 1991 to November 1992	Human	60	Test evaluation using diagnosed patients' sera.	Orientia tsutsugamushi	60	No data	No data	US and Thai Component, Armed Forces Research Institute of Medical Sciences, Bangkok, Thailand	IIP IgG >= 1600 or IgM >=400:	60	No data	No data	Probable	19.9086	99.8325	90000	Spatial uncertainty estimated based on extent of possible patient catchment area. Chiang Rai, Thailand » Chiang Rai, seat of a first-order administrative division, GeoNameId : 1153669. D. Foley May 2013	No data
